# Supplementary material for: CREG1 restricts ALV-J replication via the mitochondrial dysfunction–driven activation of innate immunity and apoptosis
Source: Front Immunol. 2026 Jan 21;16:1760120. doi: 10.3389/fimmu.2025.1760120 (PMC12867876; doi:10.3389/fimmu.2025.1760120)
Supplement: Supplementary file 3 [file Table1.xlsx]

## Sheet: Sheet1
Gene	sense（5'-3'）
ZEB2	CGUCGGACUUUGAGGAAUA
BCL2L10	GAACAGUACCUUAAGCAAU
ITGAV	GCAACAGGAUUGCAUCCUATT
CTSB	GAUAUGGAUUUGCCGGAUA
CREG1	GCCAACAUCUUCUCCAUCATT
HSPD1	CAGCTAGAAGTTACCACAA
Negative control	UUCUUCGAACGUGUCACGUTT
