# Supplementary material for: CREG1 restricts ALV-J replication via the mitochondrial dysfunction–driven activation of innate immunity and apoptosis
Source: Front Immunol. 2026 Jan 21;16:1760120. doi: 10.3389/fimmu.2025.1760120 (PMC12867876; doi:10.3389/fimmu.2025.1760120)
Supplement: Supplementary file 4 [file Table2.xlsx]

## Sheet: Sheet1
Gene symbol	Forward primer	Reverse primer	Accession no.
β-actin	GATATTGCTGCGCTCGTTG	TTCAGGGTCAGGATACCTCTTT	NM_205518.2
GAPDH	GAACATCATCCCAGCGTCCA	CGGCAGGTCAGGTCAACAAC	NM_204305.1
GP85	TGTGTGCGTGGTTATTATTTC	AATGGCGAGGTCGCTGACTGC	DQ316906
CREG1	CGTGCAGGACTTGGAGGTCAAT	TTTCCATCTCAGGGTGCCGA	NM_001305064.2
ITGAV	GAGGGCAGCTACTTCGGCT	AGCAAAATCTCTGTTTCCTGTGG	NM_205439.2
ZEB2	CGACAACTCTTTGCGAGGCT	GATTCAGCAGCACGCAGACT	NM_001318466.2
BCL2L10	ACCTCGCCTGCCATTCATAC	CCAACGAGTTGCCCTTCAGT	NM_204522.2
CTSB	GATCCTAGGGAAGGGCCTGG	TCGTTTGCACCCAACGTTCA	NM_205371.3
MX1	ACGGTCCAACTTCAGCTCAG	GATTGCTGCAGCCTAATGGC	NM_204609.2
IFIT5	TGGACAAGGCACAAGAGGTT	CTCGGTAGCAGAGTCCTAGC	NM_001320422.2
OASL	CACGGCCTCTTCTACGACA	TGGGCCATACGGTGTAGACT	NM_205041
ZNFX1	GGATGCGTGGCAAAGGACTG	CCCAACACGCACAATCCCAC	XM_015296679.4
ISG12-2	TCGATCATGTCTGGTGAGGC	GAGTGTGTTGAGCCTTTGGC	NM_001001296.6
CCL4	CCAACGGGAAGATGAAGCTCT	GCTGTAGTGCCTCTGGATGA	NM_204720.3
MDA5	CAGCCAGTTGCCCTCGCCTCA	AACAGCTCCCTTGCACCGTCT	NM_001270662.2
HSPD1	GCAGGTGTTGAAGGGTCGTT	AGCCGTTCTCACAACCTTTGTT	NM_001012916.3
TMEM173 (STING)	CTCCCTACCTCCATCAGGAGC	AGGCTGATTCACAGCATTCCC	NM_001305152.2
Mitochondrial-related genes
ND1	ACCCAAGAGCCCATCTACCT	GTCCGGCGGCATATTCTACA	YP_010037840.1
CYTB	CAGCAGACACATCCCTAGCC	GAAGAATGAGGCGCCGTTTG	YP_010037851.1
