# Supplementary material for: CREG1 restricts ALV-J replication via the mitochondrial dysfunction–driven activation of innate immunity and apoptosis
Source: Front Immunol. 2026 Jan 21;16:1760120. doi: 10.3389/fimmu.2025.1760120 (PMC12867876; doi:10.3389/fimmu.2025.1760120)
Supplement: Supplementary file 5 [file Table3.xlsx]

## Sheet: Sheet1
Antibody	Source	Identifier
Rabbit polyclonal anti-HA tag	Proteintech	Cat # 51064-2-AP
Mouse monoclonal anti-Flag tag	Proteintech	Cat # 66008-4-Ig
Mouse monoclonal anti-β-actin	Proteintech	Cat # 66009-1-Ig
Goat anti-Rabbit IgG (H&L)-HRP	Bioworld Technology	Cat # BS13278
Goat anti-Mouse IgG (H&L)-HRP	Bioworld Technology	Cat # BS12478
Mouse polyclonal anti-BCL2	Proteintech	Cat # 26593-1-AP
Rabbit polyclonal anti-Caspase3	Proteintech	Cat # 19677-1-AP
Rabbit polyclonal anti-BAX	Proteintech	Cat # 50599-2-Ig
Rabbit polyclonal anti-LC3	Proteintech	Cat # 14600-1-AP
Rabbit polyclonal anti-P62/SQSTM1	Proteintech	Cat # 18420-1-AP
Rabbit polyclonal anti-Parkin	Proteintech	Cat # 14060-1-AP
Rabbit polyclonal anti-Cytochrome c	Proteintech	Cat # 10993-1-AP
Rabbit polyclonal anti-TFAM	Proteintech	Cat # 22586-1-AP
Rabbit polyclonal anti-VDAC1	Proteintech	Cat # 55259-1-AP
Rabbit polyclonal anti-TOMM20	Proteintech	Cat # 11802-1-AP
Rabbit polyclonal anti-TBK1	Affinity	Cat # DF7026
Rabbit polyclonal anti-Phospho-TBK1 (Ser172)	Affinity	Cat # AF8190
Rabbit polyclonal anti-STAT1	Proteintech	Cat # 10144-2-AP
Rabbit polyclonal anti-Phospho-STAT1 (Ser727)	Affinity	Cat # AF3299
Rabbit polyclonal anti-JAK	Affinity	Cat # AP5012
Rabbit polyclonal anti-Phospho-JAK (Tyr1022)	Affinity	Cat # AF2012
Rabbit polyclonal anti-HSPD1	Proteintech	Cat # 15282-1-AP
FITC-labeled Goat Anti-Mouse IgG (H+L)	Beyotime Biotech	Cat # A0568
Note: anti-ALV-J envelope protein JE9 (kindly provided by Dr. Aijian Qin, Yangzhou University, Yangzhou, China)
