# Supplementary material for: CREG1 restricts ALV-J replication via the mitochondrial dysfunction–driven activation of innate immunity and apoptosis
Source: Front Immunol. 2026 Jan 21;16:1760120. doi: 10.3389/fimmu.2025.1760120 (PMC12867876; doi:10.3389/fimmu.2025.1760120)
Supplement: Supplementary file 6 [file Table4.xlsx]

## Sheet: stat
Sample	Identified proteins	Quantified proteins	Identified peptides	Quantified peptides	Unique peptides
1-IgG	2	2	2	2	1
1-IP	71	68	123	116	53
2-IgG	10	6	12	9	2
2-IP	139	135	237	229	107
CREGI-1-IgG	5	5	6	6	2
CREGI-1-IP	103	96	168	157	70
CREGI-2-IgG	4	3	4	3	2
CREGI-2-IP	85	81	132	126	54
Total	214	200	387	364	175

## Sheet: protein
Accession	Protein ID	Gene	Fasta description	Mw (kDa)	Length	Protein group	Protein group gene	Score	Sequence coverage (%)									Peptides									Unique peptides									Spectra count									Intensity
									Total	1-IgG	1-IP	2-IgG	2-IP	CREGI-1-IgG	CREGI-1-IP	CREGI-2-IgG	CREGI-2-IP	Total	1-IgG	1-IP	2-IgG	2-IP	CREGI-1-IgG	CREGI-1-IP	CREGI-2-IgG	CREGI-2-IP	Total	1-IgG	1-IP	2-IgG	2-IP	CREGI-1-IgG	CREGI-1-IP	CREGI-2-IgG	CREGI-2-IP	Total	1-IgG	1-IP	2-IgG	2-IP	CREGI-1-IgG	CREGI-1-IP	CREGI-2-IgG	CREGI-2-IP	Total	1-IgG	1-IP	2-IgG	2-IP
P60706	ACTB_CHICK	ACTB	Actin, cytoplasmic 1 OS=Gallus gallus OX=9031 GN=ACTB PE=1 SV=1	41.737	375	Q5ZMQ2;P53478	ACTG1;	263.19	40.3%	0	34.4%	7.7%	32.3%	0	34.7%	0	32.3%	15	0	12	2	12	0	11	0	11	4	0	4	1	3	0	3	0	3	59	0	13	2	16	0	13	0	15	854720000	0	88708000	2874500	258200000
P63270	ACTH_CHICK	ACTG2	Actin, gamma-enteric smooth muscle OS=Gallus gallus OX=9031 GN=ACTG2 PE=1 SV=1	41.877	376	F1P476;P68139;P68034;P08023;A0A3Q3AWV3;A0A1D5NV17;A0A1D5PK53;A0A3Q3A5C8	ACTA2;ACTA1;ACTC1;ACTA2;ACTG2;ACTBL2;ACTA1;ACTBL2	6.9987	29.5%	0	23.7%	2.9%	20.2%	0	22.6%	0	25%	12	0	9	1	9	0	8	0	9	1	0	1	0	0	0	0	0	1	2	0	1	0	0	0	0	0	1	6419300	0	1869700	0	0
Q5ZL72	CH60_CHICK	HSPD1	60 kDa heat shock protein, mitochondrial OS=Gallus gallus OX=9031 GN=HSPD1 PE=1 SV=1	60.973	573			89.257	24.6%	0	3.7%	0	9.9%	0	7%	0	12.6%	12	0	2	0	4	0	4	0	5	12	0	2	0	4	0	4	0	5	15	0	2	0	4	0	4	0	5	40077000	0	4279200	0	7416500
A0A1D5P3S4	A0A1D5P3S4_CHICK	ATP5A1W	ATP synthase subunit alpha OS=Gallus gallus OX=9031 GN=ATP5A1W PE=3 SV=1	56.093	517	A0A1L1RY35;A0A1D5PJG9;A0A1L1RZJ6;A0A1D5PN54	ATP5A1Z;ATP5A1W;ATP5A1W;ATP5A1Z	50.673	12.4%	0	10.6%	0	4.4%	0	8.1%	0	7.9%	7	0	6	0	2	0	5	0	4	7	0	6	0	2	0	5	0	4	17	0	6	0	2	0	5	0	4	131490000	0	22188000	0	16461000
F1NPJ4	F1NPJ4_CHICK	SDHA	Succinate dehydrogenase [ubiquinone] flavoprotein subunit, mitochondrial OS=Gallus gallus OX=9031 GN=SDHA PE=3 SV=2	72.964	665	Q9YHT1	SDHA	87.311	8.9%	0	6.3%	0	2.7%	0	5.4%	0	2.4%	7	0	5	0	2	0	4	0	2	7	0	5	0	2	0	4	0	2	16	0	6	0	2	0	5	0	3	71676000	0	29549000	0	10518000
Q90593	BIP_CHICK	HSPA5	Endoplasmic reticulum chaperone BiP OS=Gallus gallus OX=9031 GN=HSPA5 PE=1 SV=1	72.019	652	A0A1D5PG73		50.786	12.6%	0	0	0	4.3%	0	12.4%	0	6.9%	7	0	0	0	2	0	6	0	4	7	0	0	0	2	0	6	0	4	12	0	0	0	2	0	6	0	4	40977000	0	0	0	3942000
F1NJ08	F1NJ08_CHICK	VIM	Vimentin OS=Gallus gallus OX=9031 GN=VIM PE=3 SV=1	53.215	460	A0A1L1RXL9;P09654	VIM;VIM	40.045	14.3%	0	4.6%	0	13.3%	0	10.4%	0	2.8%	6	0	1	0	5	0	3	0	1	6	0	1	0	5	0	3	0	1	10	0	1	0	5	0	3	0	1	25018000	0	2769300	0	12152000
F2Z4K6	F2Z4K6_CHICK	RPL26L1	KOW domain-containing protein OS=Gallus gallus OX=9031 GN=RPL26L1 PE=3 SV=1	17.258	145	P47832	RPL26	38.598	31.7%	0	22.1%	0	31.7%	0	0	0	0	6	0	3	0	5	0	0	0	0	6	0	3	0	5	0	0	0	0	8	0	3	0	5	0	0	0	0	33411000	0	7005800	0	26405000
P13648	LMNA_CHICK	LMNA	Lamin-A OS=Gallus gallus OX=9031 GN=LMNA PE=2 SV=1	73.164	657	A0A3Q2UCS4	LOC396224	38.416	10.4%	0	6.8%	0	5.3%	0	1.5%	0	1.5%	6	0	4	0	3	0	1	0	1	6	0	4	0	3	0	1	0	1	9	0	4	0	3	0	1	0	1	12587000	0	3686000	0	5216000
P17785	ANXA2_CHICK	ANXA2	Annexin A2 OS=Gallus gallus OX=9031 GN=ANXA2 PE=1 SV=2	38.64	339			43.397	13.3%	0	10.9%	0	13.3%	0	8%	0	8%	6	0	5	0	6	0	4	0	4	6	0	5	0	6	0	4	0	4	19	0	5	0	6	0	4	0	4	95282000	0	15466000	0	34287000
P32429	RL7A_CHICK	RPL7A	60S ribosomal protein L7a OS=Gallus gallus OX=9031 GN=RPL7A PE=2 SV=2	30	266	A0A1L1RQ08;A0A452J886	RPL7A;RPL7A	40.189	13.5%	0	3.4%	0	13.5%	0	0	0	0	6	0	1	0	6	0	0	0	0	6	0	1	0	6	0	0	0	0	7	0	1	0	6	0	0	0	0	19798000	0	0	0	19798000
A0A1D5PPN9	A0A1D5PPN9_CHICK	HSP90B1	Endoplasmin OS=Gallus gallus OX=9031 GN=HSP90B1 PE=3 SV=1	91.556	795	P08110	HSP90B1	31.529	5.5%	0	0	0	2.9%	0	5.4%	0	2.5%	5	0	0	0	2	0	4	0	2	5	0	0	0	2	0	4	0	2	8	0	0	0	2	0	4	0	2	40217000	0	0	0	9811600
A0A1D5PTF4	A0A1D5PTF4_CHICK	LIMA1	LIM zinc-binding domain-containing protein OS=Gallus gallus OX=9031 GN=LIMA1 PE=4 SV=2	80.936	728	A0A3Q3B025	LIMA1	36.792	10%	0	1.5%	0	8.2%	0	4.8%	0	4.7%	5	0	1	0	4	0	3	0	2	5	0	1	0	4	0	3	0	2	10	0	1	0	4	0	3	0	2	40238000	0	3953400	0	13395000
F1NK96	F1NK96_CHICK	PDIA6	Uncharacterized protein OS=Gallus gallus OX=9031 GN=PDIA6 PE=3 SV=1	48.788	447			38.34	12.1%	0	9.8%	0	5.6%	0	5.1%	0	7.4%	5	0	4	0	2	0	2	0	3	5	0	4	0	2	0	2	0	3	11	0	4	0	2	0	2	0	3	53825000	0	20865000	0	4992600
F2Z4K7	F2Z4K7_CHICK	RPS3A	40S ribosomal protein S3a OS=Gallus gallus OX=9031 GN=RPS3A PE=3 SV=3	29.867	264	A0A1D5PY92	RPS3A	34.927	20.1%	0	0	0	20.1%	0	0	0	0	5	0	0	0	5	0	0	0	0	5	0	0	0	5	0	0	0	0	5	0	0	0	5	0	0	0	0	15679000	0	0	0	15679000
P79781	RS27A_CHICK	RPS27A	Ubiquitin-40S ribosomal protein S27a OS=Gallus gallus OX=9031 GN=RPS27A PE=2 SV=3	17.979	156	A0A1D5P546;P0CG62;O42388;A0A1L1RTM7;P62985	UBB;UBB;UBA52;UBA52;UBA52	65.184	23.7%	0	15.4%	17.3%	17.9%	11.5%	11.5%	5.8%	12.2%	5	0	3	3	4	2	2	1	3	5	0	3	3	4	2	2	1	3	18	0	3	3	4	2	2	1	3	125580000	0	16203000	25891000	18065000
Q5ZKK8	Q5ZKK8_CHICK	RPL19	Ribosomal protein L19 OS=Gallus gallus OX=9031 GN=RPL19 PE=2 SV=1	23.413	196			30.715	10.2%	0	6.1%	0	10.2%	0	0	0	0	5	0	2	0	5	0	0	0	0	5	0	2	0	5	0	0	0	0	7	0	2	0	5	0	0	0	0	16159000	0	3067700	0	13091000
A0A1D5PPL7	A0A1D5PPL7_CHICK	EEF1D	Uncharacterized protein OS=Gallus gallus OX=9031 GN=EEF1D PE=3 SV=3	32.325	291	A0A1D5PG30	EEF1D	30.169	18.6%	0	15.8%	0	14.8%	0	12%	0	7.6%	4	0	3	0	3	0	2	0	1	4	0	3	0	3	0	2	0	1	9	0	3	0	3	0	2	0	1	27252000	0	13300000	0	8550700
A0A1I7Q425	A0A1I7Q425_CHICK	EEF1A1	Uncharacterized protein OS=Gallus gallus OX=9031 GN=EEF1A1 PE=3 SV=1	44.314	413	Q90835;A0A1L1RRR1;A0A1D5P5X9;F1N9H4	EEF1A;EEF1A1;EEF1A1;EEF1A2	29.951	9.2%	2.7%	2.7%	2.7%	5.1%	2.7%	7.5%	0	6.8%	4	1	1	1	2	1	3	0	3	4	1	1	1	2	1	3	0	3	12	1	1	1	2	1	3	0	3	108470000	3366500	7659300	3055100	22065000
A0A3Q2U5W6	A0A3Q2U5W6_CHICK	LOC107050955	SH3 domain-containing protein OS=Gallus gallus OX=9031 GN=LOC107050955 PE=4 SV=1	78.326	700	A0A3Q2UFB1	LOC107050955	30.589	6.9%	0	1.3%	0	5.6%	0	1.3%	0	1.3%	4	0	1	0	3	0	1	0	1	4	0	1	0	3	0	1	0	1	6	0	1	0	3	0	1	0	1	11739000	0	1845700	0	6366200
F1N8D4	F1N8D4_CHICK	FLNB	Uncharacterized protein OS=Gallus gallus OX=9031 GN=FLNB PE=3 SV=4	273	2549	A0A1D5PXM1;A0A3Q2U9M2;A0A1D5NYG3	FLNB;FLNB;FLNB	26.514	1.7%	0	0.5%	0	1.3%	0	1.7%	0	0	4	0	1	0	3	0	4	0	0	4	0	1	0	3	0	4	0	0	8	0	1	0	3	0	4	0	0	21077000	0	1195000	0	12379000
F1NIX0	F1NIX0_CHICK	RPL8	60S ribosomal protein L8 OS=Gallus gallus OX=9031 GN=RPL8 PE=3 SV=2	28.023	257			25.738	14.8%	0	0	0	14.8%	0	0	0	0	4	0	0	0	4	0	0	0	0	4	0	0	0	4	0	0	0	0	4	0	0	0	4	0	0	0	0	18588000	0	0	0	18588000
F1NW43	F1NW43_CHICK	PKLR	Pyruvate kinase OS=Gallus gallus OX=9031 GN=PKLR PE=3 SV=2	57.874	530	P00548;A0A1D5P9V0	PKM;PKLR	26.656	7.5%	0	4.2%	0	6%	0	7.5%	0	4.2%	4	0	2	0	3	0	4	0	2	4	0	2	0	3	0	4	0	2	11	0	2	0	3	0	4	0	2	34730000	0	4153300	0	9060900
P00356	G3P_CHICK	GAPDH	Glyceraldehyde-3-phosphate dehydrogenase OS=Gallus gallus OX=9031 GN=GAPDH PE=2 SV=3	35.704	333			26.836	13.8%	0	7.8%	0	8.7%	0	13.8%	0	7.8%	4	0	2	0	3	0	3	0	2	4	0	2	0	3	0	3	0	2	10	0	2	0	3	0	3	0	2	64337000	0	6582100	0	20949000
P08284	H101_CHICK		Histone H1.01 OS=Gallus gallus OX=9031 PE=1 SV=2	22.045	219	A0A452J861;P09987;F1NME1;P08288;P08287;F1NPJ2;P08285	HIST1H101;;HIST1H111R;;;;	7.7458	26%	0	12.8%	0	20.1%	0	0	0	0	4	0	2	0	3	0	0	0	0	1	0	0	0	1	0	0	0	0	1	0	0	0	1	0	0	0	0	1596300	0	0	0	1596300
P08286	H110_CHICK		Histone H1.10 OS=Gallus gallus OX=9031 PE=1 SV=3	22.003	220			65.755	25.9%	0	12.7%	0	20%	0	0	0	0	4	0	2	0	3	0	0	0	0	1	0	0	0	1	0	0	0	0	7	0	2	0	5	0	0	0	0	25429000	0	3713000	0	21716000
P13731	SERPH_CHICK	SERPINH1	Serpin H1 OS=Gallus gallus OX=9031 GN=SERPINH1 PE=1 SV=2	45.682	405			24.906	7.2%	0	0	0	4.2%	0	7.2%	0	4.2%	4	0	0	0	2	0	4	0	2	4	0	0	0	2	0	4	0	2	10	0	0	0	2	0	5	0	3	37240000	0	0	0	7811900
A0A1D5P062	A0A1D5P062_CHICK	STIM1	SAM domain-containing protein OS=Gallus gallus OX=9031 GN=STIM1 PE=4 SV=1	76.41	676	A0A1D5NWP2	STIM1	24.233	3.4%	0	0	0	1.8%	0	3.4%	0	3.4%	3	0	0	0	1	0	3	0	2	3	0	0	0	1	0	3	0	2	6	0	0	0	1	0	3	0	2	30190000	0	0	0	3162000
A0A1L1RLL0	A0A1L1RLL0_CHICK	RPL24	TRASH domain-containing protein OS=Gallus gallus OX=9031 GN=RPL24 PE=3 SV=2	17.688	156			25.091	25%	0	15.4%	0	25%	0	0	0	0	3	0	2	0	3	0	0	0	0	3	0	2	0	3	0	0	0	0	5	0	2	0	3	0	0	0	0	38421000	0	4152200	0	34269000
A0A1L1RNU2	A0A1L1RNU2_CHICK	RPL31	60S ribosomal protein L31 OS=Gallus gallus OX=9031 GN=RPL31 PE=3 SV=2	15.63	136	A0A1L1RT94	RPL31	19.791	22.1%	0	6.6%	0	22.1%	0	0	0	0	3	0	1	0	3	0	0	0	0	3	0	1	0	3	0	0	0	0	4	0	1	0	3	0	0	0	0	20304000	0	1395300	0	18909000
A0A1L1RXE9	A0A1L1RXE9_CHICK	UQCRC2	Uncharacterized protein OS=Gallus gallus OX=9031 GN=UQCRC2 PE=4 SV=2	45.772	430	F1P582	UQCRC2	19.234	4.7%	0	0	0	2.1%	0	4.7%	0	2.1%	3	0	0	0	1	0	2	0	1	3	0	0	0	1	0	2	0	1	4	0	0	0	1	0	2	0	1	9341400	0	0	0	3664700
A0A3Q2UDI2	A0A3Q2UDI2_CHICK	HIST1H2B5L	Histone H2B OS=Gallus gallus OX=9031 GN=HIST1H2B5L PE=3 SV=1	13.951	126	Q9PSW9;P0C1H5;P0C1H4;P0C1H3;A0A1D5PY49	H2B-VIII;H2B-VII;H2B-V;H2B-I;LOC426037	17.577	26.2%	0	15.9%	0	10.3%	0	8.7%	0	0	3	0	2	0	1	0	1	0	0	3	0	2	0	1	0	1	0	0	4	0	2	0	1	0	1	0	0	8825300	0	3540600	0	3048600
E1C0Z0	E1C0Z0_CHICK	HELZ2	Uncharacterized protein OS=Gallus gallus OX=9031 GN=HELZ2 PE=4 SV=4	316.166	2773	A0A3Q3AR57	HELZ2	18.522	1%	0	0.3%	0	1%	0	0	0	0	3	0	1	0	3	0	0	0	0	3	0	1	0	3	0	0	0	0	4	0	1	0	3	0	0	0	0	6865800	0	1183700	0	5682100
F1NYB1	F1NYB1_CHICK	TUBB4B	Tubulin beta chain OS=Gallus gallus OX=9031 GN=TUBB4B PE=3 SV=4	49.861	445	P09206;P09207;P09653	;;	24.112	8.3%	0	3.4%	0	8.3%	0	5.6%	0	5.6%	3	0	1	0	3	0	2	0	2	1	0	1	0	1	0	1	0	1	8	0	1	0	3	0	2	0	2	43426000	0	8568500	0	17518000
P02552	TBA1_CHICK		Tubulin alpha-1 chain (Fragment) OS=Gallus gallus OX=9031 PE=1 SV=1	45.901	412	F1NW97;A0A1D5NXV1;P09644;F1NWX0;A0A1D5NW27;A0A1D5P198;A0A1L1RJP8	TUBA4B;LOC100857858;;LOC425049;TUBA1A;LOC100859737;TUBA4A	21.579	3.2%	0	3.2%	0	3.2%	0	0	0	2.4%	3	0	3	0	3	0	0	0	1	3	0	3	0	3	0	0	0	1	7	0	3	0	3	0	0	0	1	13339000	0	5403000	0	5857000
P09244	TBB7_CHICK		Tubulin beta-7 chain OS=Gallus gallus OX=9031 PE=2 SV=1	49.671	444	P09652;F1NMU4;A0A1D5PEI5;G1K338;P32882;P09203	;TUBB3;TUBB3;TUBB2A;;	8.3622	8.3%	0	3.4%	3.4%	8.3%	0	5.6%	0	5.6%	3	0	1	1	3	0	2	0	2	1	0	1	1	1	0	1	0	1	5	0	1	1	1	0	1	0	1	106270000	0	32365000	2444200	31164000
P22451	RL5_CHICK	RPL5	60S ribosomal protein L5 OS=Gallus gallus OX=9031 GN=RPL5 PE=2 SV=2	34.091	297			17.533	8.8%	0	0	0	7.1%	0	4.7%	0	0	3	0	0	0	2	0	2	0	0	3	0	0	0	2	0	2	0	0	4	0	0	0	2	0	2	0	0	5044200	0	0	0	3869100
P47836	RS4_CHICK	RPS4	40S ribosomal protein S4 OS=Gallus gallus OX=9031 GN=RPS4 PE=2 SV=2	29.595	263			20.016	11.4%	0	8%	0	11.4%	0	3.8%	0	0	3	0	2	0	3	0	1	0	0	3	0	2	0	3	0	1	0	0	6	0	2	0	3	0	1	0	0	32735000	0	4939100	0	25156000
Q5F426	Q5F426_CHICK	PDHA2	Pyruvate dehydrogenase E1 component subunit alpha OS=Gallus gallus OX=9031 GN=PDHA2 PE=2 SV=1	44.443	399	A0A1D5PEH3	PDHA2	17.909	5.3%	0	0	0	0	0	5.3%	0	2.8%	3	0	0	0	0	0	2	0	1	3	0	0	0	0	0	2	0	1	3	0	0	0	0	0	2	0	1	10194000	0	0	0	0
Q5ZLC5	ATPB_CHICK	ATP5F1B	ATP synthase subunit beta, mitochondrial OS=Gallus gallus OX=9031 GN=ATP5F1B PE=1 SV=1	56.628	533	A0A1L1RY04	ATP5B	23.501	6.2%	0	6.2%	0	2.3%	0	6.2%	0	6.2%	3	0	3	0	1	0	3	0	3	3	0	3	0	1	0	3	0	3	11	0	3	0	1	0	3	0	4	75332000	0	5597200	0	4605900
Q5ZMJ6	Q5ZMJ6_CHICK	SLC25A4	Uncharacterized protein OS=Gallus gallus OX=9031 GN=SLC25A4 PE=2 SV=1	32.968	298	Q5ZLG7;A0A1D5PCU1	SLC25A6;SLC25A5	20.06	6.7%	0	0	0	0	0	3.4%	0	6.7%	3	0	0	0	0	0	1	0	3	3	0	0	0	0	0	1	0	3	6	0	0	0	0	0	1	0	5	27812000	0	0	0	0
Q5ZMN3	PHB2_CHICK	PHB2	Prohibitin-2 OS=Gallus gallus OX=9031 GN=PHB2 PE=2 SV=1	33.337	301	F1N833	PHB2	28.38	10.6%	0	4%	0	10.6%	0	4%	0	4%	3	0	1	0	3	0	1	0	1	3	0	1	0	3	0	1	0	1	6	0	1	0	3	0	1	0	1	29812000	0	4432800	0	15662000
A0A1D5NT41	A0A1D5NT41_CHICK	MYOF	Uncharacterized protein OS=Gallus gallus OX=9031 GN=MYOF PE=3 SV=2	204.442	1804	A0A3Q2UFL2;E1BW21	MYOF;MYOF	11.487	1.2%	0	0	0	1.2%	0	0	0	0	2	0	0	0	2	0	0	0	0	2	0	0	0	2	0	0	0	0	2	0	0	0	2	0	0	0	0	4135600	0	0	0	4135600
A0A1D5PQN0	A0A1D5PQN0_CHICK	CTNNB1	Uncharacterized protein OS=Gallus gallus OX=9031 GN=CTNNB1 PE=3 SV=1	78.53	717	A0A1D5NYE8;E1C1V3	CTNNB1;JUP	13.227	2.6%	0	1.3%	0	2.6%	0	1.3%	0	1.3%	2	0	1	0	2	0	1	0	1	2	0	1	0	2	0	1	0	1	5	0	1	0	2	0	1	0	1	10797000	0	2629400	0	3404500
A0A1D5PVA4	A0A1D5PVA4_CHICK	ATAD3B	AAA domain-containing protein OS=Gallus gallus OX=9031 GN=ATAD3B PE=4 SV=1	67.219	604	A0A1D5NZS8	ATAD3B	11.596	3%	0	0	0	3%	0	1.5%	0	0	2	0	0	0	2	0	1	0	0	2	0	0	0	2	0	1	0	0	3	0	0	0	2	0	1	0	0	9882000	0	0	0	5797700
A0A3Q2UAV3	A0A3Q2UAV3_CHICK	HSD17B10	Uncharacterized protein OS=Gallus gallus OX=9031 GN=HSD17B10 PE=3 SV=1	40.448	392	A0A1D5PI87	HSD17B10	12.95	5.4%	0	5.4%	0	5.4%	0	3.1%	0	3.1%	2	0	2	0	2	0	1	0	1	2	0	2	0	2	0	1	0	1	6	0	2	0	2	0	1	0	1	8643700	0	3142200	0	2299100
A0A3S5ZPB7	A0A3S5ZPB7_CHICK	SLC25A3	Uncharacterized protein OS=Gallus gallus OX=9031 GN=SLC25A3 PE=3 SV=1	39.902	358			14.281	3.9%	0	3.4%	0	3.4%	0	3.9%	0	3.9%	2	0	1	0	1	0	2	0	2	2	0	1	0	1	0	2	0	2	6	0	1	0	1	0	2	0	2	104790000	0	13944000	0	28263000
A0A452J889	A0A452J889_CHICK	PHB	Prohibitin OS=Gallus gallus OX=9031 GN=PHB PE=3 SV=1	29.783	271	P84173	PHB	13.988	7.4%	0	4.1%	0	4.1%	0	7.4%	0	7.4%	2	0	1	0	1	0	2	0	2	2	0	1	0	1	0	2	0	2	6	0	1	0	1	0	2	0	2	36948000	0	4584700	0	9670100
D2Z1L9	D2Z1L9_CHICK	LASP1	LIM and SH3 domain protein 1 OS=Gallus gallus OX=9031 GN=LASP1 PE=2 SV=1	29.655	258			12.677	10.5%	0	0	0	0	0	5.4%	0	10.5%	2	0	0	0	0	0	1	0	2	2	0	0	0	0	0	1	0	2	3	0	0	0	0	0	1	0	2	10076000	0	0	0	0
E1BTT4	E1BTT4_CHICK		Hydroxyacyl-CoA dehydrogenase trifunctional multienzyme complex subunit beta OS=Gallus gallus OX=9031 PE=3 SV=1	50.85	474			12.138	3.8%	0	0	0	1.9%	0	1.9%	0	0	2	0	0	0	1	0	1	0	0	2	0	0	0	1	0	1	0	0	2	0	0	0	1	0	1	0	0	2993100	0	0	0	1064000
E1BXF4	E1BXF4_CHICK	RCN1	Uncharacterized protein OS=Gallus gallus OX=9031 GN=RCN1 PE=4 SV=3	37.874	325			12.412	4.9%	0	4.9%	0	4.9%	0	0	0	0	2	0	2	0	1	0	0	0	0	2	0	2	0	1	0	0	0	0	3	0	2	0	1	0	0	0	0	7847800	0	5587400	0	2260400
E1C0F1	E1C0F1_CHICK	RPN1	Dolichyl-diphosphooligosaccharide--protein glycosyltransferase subunit 1 OS=Gallus gallus OX=9031 GN=RPN1 PE=3 SV=3	77	692	A0A1L1RTY4	RPN1	12.623	3.5%	0	0	0	1.7%	0	0	0	3.5%	2	0	0	0	1	0	0	0	2	2	0	0	0	1	0	0	0	2	3	0	0	0	1	0	0	0	2	5361500	0	0	0	990490
F1N9Z7	F1N9Z7_CHICK	OXCT1	Succinyl-CoA:3-ketoacid-coenzyme A transferase OS=Gallus gallus OX=9031 GN=OXCT1 PE=3 SV=2	56.174	517			12.25	3.7%	0	3.7%	0	2.1%	0	2.1%	0	2.1%	2	0	2	0	1	0	1	0	1	2	0	2	0	1	0	1	0	1	5	0	2	0	1	0	1	0	1	11876000	0	4833800	0	2601700
F1NB02	F1NB02_CHICK	RPS8	40S ribosomal protein S8 OS=Gallus gallus OX=9031 GN=RPS8 PE=3 SV=3	24.054	207	A0A1D5PT58	RPS8	12.48	12.1%	0	12.1%	0	12.1%	0	0	0	0	2	0	2	0	2	0	0	0	0	2	0	2	0	2	0	0	0	0	5	0	2	0	3	0	0	0	0	18368000	0	1246300	0	17122000
F1NEF6	F1NEF6_CHICK	ACAD9	Uncharacterized protein OS=Gallus gallus OX=9031 GN=ACAD9 PE=3 SV=3	67.635	614			12.232	3.7%	0	0	0	1.6%	0	2.1%	0	0	2	0	0	0	1	0	1	0	0	2	0	0	0	1	0	1	0	0	2	0	0	0	1	0	1	0	0	2707900	0	0	0	1579600
F1NQ35	F1NQ35_CHICK	RPL35A	60S ribosomal protein L35a OS=Gallus gallus OX=9031 GN=RPL35A PE=3 SV=3	12.583	110			12.507	17.3%	0	0	0	17.3%	0	0	0	0	2	0	0	0	2	0	0	0	0	2	0	0	0	2	0	0	0	0	2	0	0	0	2	0	0	0	0	10987000	0	0	0	10987000
F1NWX7	F1NWX7_CHICK	SEC61B	Protein transport protein Sec61 subunit beta OS=Gallus gallus OX=9031 GN=SEC61B PE=3 SV=2	10.015	96			13.48	27.1%	0	11.5%	0	27.1%	0	15.6%	0	27.1%	2	0	1	0	2	0	1	0	2	2	0	1	0	2	0	1	0	2	6	0	1	0	2	0	1	0	2	10409000	0	1700800	0	4335000
F1NZU2	F1NZU2_CHICK	SYNCRIP	Uncharacterized protein OS=Gallus gallus OX=9031 GN=SYNCRIP PE=4 SV=2	49.682	448	A0A1D5PJG4;A0A3Q2UAF8;E1BZR1;F6SG96;A0A1D5P954	SYNCRIP;SYNCRIP;HNRNPR;HNRNPR;HNRNPR	16.627	2.9%	0	2.7%	0	2.9%	0	2.7%	0	2.7%	2	0	1	0	2	0	1	0	1	2	0	1	0	2	0	1	0	1	5	0	1	0	2	0	1	0	1	11394000	0	2176800	0	5377500
O42283	O42283_CHICK	HSPE1	10 kDa heat shock protein, mitochondrial OS=Gallus gallus OX=9031 GN=HSPE1 PE=2 SV=1	11.083	102	A0A1L1RZ94	HSPE1	14.861	25.5%	0	0	0	25.5%	0	0	0	13.7%	2	0	0	0	2	0	0	0	1	2	0	0	0	2	0	0	0	1	3	0	0	0	2	0	0	0	1	4721400	0	0	0	2538200
P00340	LDHA_CHICK	LDHA	L-lactate dehydrogenase A chain OS=Gallus gallus OX=9031 GN=LDHA PE=1 SV=3	36.514	332	E1BTT8;A0A1D5NZ01	LDHA;LDHA	13.639	6.6%	0	0	0	0	0	6.6%	0	0	2	0	0	0	0	0	2	0	0	2	0	0	0	0	0	2	0	0	2	0	0	0	0	0	2	0	0	2522800	0	0	0	0
P09102	PDIA1_CHICK	P4HB	Protein disulfide-isomerase OS=Gallus gallus OX=9031 GN=P4HB PE=1 SV=3	57.41	515	A0A1D5PV06;A0A1L1RZP5	P4HB;P4HB	12.43	4.3%	0	0	0	2.5%	0	4.3%	0	2.5%	2	0	0	0	1	0	2	0	1	2	0	0	0	1	0	2	0	1	4	0	0	0	1	0	2	0	1	12990000	0	0	0	1315500
P84172	EFTU_CHICK	TUFM	Elongation factor Tu, mitochondrial (Fragment) OS=Gallus gallus OX=9031 GN=TUFM PE=1 SV=1	38.25	352			14.533	6.2%	0	6.2%	0	6.2%	0	6.2%	0	6.2%	2	0	2	0	2	0	2	0	2	2	0	2	0	2	0	2	0	2	8	0	2	0	2	0	2	0	2	23943000	0	4579800	0	7509200
Q5ZHW8	Q5ZHW8_CHICK	RPS14	Uncharacterized protein OS=Gallus gallus OX=9031 GN=RPS14 PE=2 SV=1	16.273	151			12.494	8.6%	0	7.3%	0	8.6%	0	7.3%	0	7.3%	2	0	1	0	1	0	1	0	1	2	0	1	0	1	0	1	0	1	4	0	1	0	1	0	1	0	1	12362000	0	3176100	0	4387800
Q5ZIF4	Q5ZIF4_CHICK	SLC25A13	Uncharacterized protein OS=Gallus gallus OX=9031 GN=SLC25A13 PE=2 SV=1	74.103	675	F1P3D9;A0A1D5PT81	SLC25A13;SLC25A13	12.221	2.4%	0	0	0	2.4%	0	2.4%	0	1.2%	2	0	0	0	2	0	2	0	1	2	0	0	0	2	0	2	0	1	5	0	0	0	2	0	2	0	1	6191500	0	0	0	2169600
Q90838	Q90838_CHICK	PTRF	Leucine zipper protein OS=Gallus gallus OX=9031 GN=PTRF PE=2 SV=1	41.312	361			12.004	6.1%	0	0	0	6.1%	0	0	0	0	2	0	0	0	2	0	0	0	0	2	0	0	0	2	0	0	0	0	2	0	0	0	2	0	0	0	0	3409400	0	0	0	3409400
Q98TF8	RL22_CHICK	RPL22	60S ribosomal protein L22 OS=Gallus gallus OX=9031 GN=RPL22 PE=2 SV=1	14.729	128	F1N9J4	RPL22	12.89	19.5%	0	0	0	19.5%	0	0	0	0	2	0	0	0	2	0	0	0	0	2	0	0	0	2	0	0	0	0	2	0	0	0	2	0	0	0	0	5268600	0	0	0	5268600
Q98TH5	Q98TH5_CHICK	cRPS11	40S ribosomal protein S11 OS=Gallus gallus OX=9031 GN=cRPS11 PE=3 SV=1	18.347	158			12.724	13.3%	0	8.2%	0	13.3%	0	0	0	0	2	0	1	0	2	0	0	0	0	2	0	1	0	2	0	0	0	0	3	0	1	0	2	0	0	0	0	9365800	0	1423200	0	7942600
R4GGF3	R4GGF3_CHICK	GLIPR2	SCP domain-containing protein OS=Gallus gallus OX=9031 GN=GLIPR2 PE=4 SV=1	16.922	154	A0A1D5PR88	GLIPR2	12.754	16.9%	0	0	0	0	0	16.9%	0	0	2	0	0	0	0	0	2	0	0	2	0	0	0	0	0	2	0	0	2	0	0	0	0	0	2	0	0	2980200	0	0	0	0
A0A1D5NU82	A0A1D5NU82_CHICK	TUBG1	Tubulin gamma chain OS=Gallus gallus OX=9031 GN=TUBG1 PE=3 SV=2	50.331	452			5.6938	2%	0	2%	0	0	0	0	0	0	1	0	1	0	0	0	0	0	0	1	0	1	0	0	0	0	0	0	1	0	1	0	0	0	0	0	0	958930	0	958930	0	0
A0A1D5NUQ4	A0A1D5NUQ4_CHICK	RPL4	Ribos_L4_asso_C domain-containing protein OS=Gallus gallus OX=9031 GN=RPL4 PE=3 SV=2	43.889	390			6.1523	2.3%	0	0	0	2.3%	0	0	0	0	1	0	0	0	1	0	0	0	0	1	0	0	0	1	0	0	0	0	1	0	0	0	1	0	0	0	0	2657000	0	0	0	2657000
A0A1D5NUY5	A0A1D5NUY5_CHICK	SPTBN1	Spectrin beta chain OS=Gallus gallus OX=9031 GN=SPTBN1 PE=3 SV=2	257.142	2218	A0A1D5P797;A0A1D5PJY1	SPTBN1;SPTBN1	5.7525	0.4%	0	0	0	0.4%	0	0	0	0	1	0	0	0	1	0	0	0	0	1	0	0	0	1	0	0	0	0	1	0	0	0	1	0	0	0	0	1202400	0	0	0	1202400
A0A1D5NXR2	A0A1D5NXR2_CHICK	BCAP31	Endoplasmic reticulum transmembrane protein OS=Gallus gallus OX=9031 GN=BCAP31 PE=3 SV=1	27.228	240			6.1896	4.6%	0	0	0	0	0	4.6%	0	0	1	0	0	0	0	0	1	0	0	1	0	0	0	0	0	1	0	0	1	0	0	0	0	0	1	0	0	0	0	0	0	0
A0A1D5NYB2	A0A1D5NYB2_CHICK	PABPC1	Polyadenylate-binding protein OS=Gallus gallus OX=9031 GN=PABPC1 PE=3 SV=2	70.872	637			6.2176	1.7%	0	0	0	1.7%	0	0	0	0	1	0	0	0	1	0	0	0	0	1	0	0	0	1	0	0	0	0	1	0	0	0	1	0	0	0	0	3229300	0	0	0	3229300
A0A1D5NYK7	A0A1D5NYK7_CHICK		Moesin OS=Gallus gallus OX=9031 PE=4 SV=1	68.371	580			5.9637	1.4%	0	0	0	1.4%	0	0	0	0	1	0	0	0	1	0	0	0	0	1	0	0	0	1	0	0	0	0	1	0	0	0	1	0	0	0	0	1772200	0	0	0	1772200
A0A1D5NZ30	A0A1D5NZ30_CHICK	NCL	Nucleolin OS=Gallus gallus OX=9031 GN=NCL PE=4 SV=1	75.4	691	P15771	NCL	6.4604	1.4%	0	0	0	1.4%	0	0	0	0	1	0	0	0	1	0	0	0	0	1	0	0	0	1	0	0	0	0	2	0	0	0	2	0	0	0	0	2984100	0	0	0	2984100
A0A1D5P0U8	A0A1D5P0U8_CHICK	ATP5C1	ATP synthase subunit gamma OS=Gallus gallus OX=9031 GN=ATP5C1 PE=3 SV=1	32.608	293	A0A1L1RYK0	ATP5C1	7.1657	4.1%	0	0	0	4.1%	0	4.1%	0	4.1%	1	0	0	0	1	0	1	0	1	1	0	0	0	1	0	1	0	1	3	0	0	0	1	0	1	0	1	3902900	0	0	0	1516900
A0A1D5P185	A0A1D5P185_CHICK	COPA	Coatomer subunit alpha OS=Gallus gallus OX=9031 GN=COPA PE=4 SV=1	129.805	1150	H9L3L2	COPA	6.3767	1%	0	0	0	1%	0	0	0	0	1	0	0	0	1	0	0	0	0	1	0	0	0	1	0	0	0	0	1	0	0	0	1	0	0	0	0	2888500	0	0	0	2888500
A0A1D5P1U2	A0A1D5P1U2_CHICK	PDHB	Pyruvate dehydrogenase E1 component subunit beta OS=Gallus gallus OX=9031 GN=PDHB PE=4 SV=2	38.877	359			6.8775	3.3%	0	0	0	0	0	3.3%	0	3.3%	1	0	0	0	0	0	1	0	1	1	0	0	0	0	0	1	0	1	2	0	0	0	0	0	1	0	1	2875700	0	0	0	0
A0A1D5P2A9	A0A1D5P2A9_CHICK	KLHL20	Kelch-like protein 20 OS=Gallus gallus OX=9031 GN=KLHL20 PE=4 SV=1	67.918	609	Q5ZKD9;A0A1D5PY38	KLHL20;KLHL20	5.6533	2.6%	0	0	0	2.6%	0	0	0	0	1	0	0	0	1	0	0	0	0	1	0	0	0	1	0	0	0	0	1	0	0	0	1	0	0	0	0	21755000	0	0	0	21755000
A0A1D5P2D9	A0A1D5P2D9_CHICK	LOC101751456	T-complex protein 1 subunit gamma OS=Gallus gallus OX=9031 GN=LOC101751456 PE=3 SV=2	59.302	538	A0A3Q2UA96	CCT3	6.2008	1.9%	0	0	0	0	0	1.9%	0	0	1	0	0	0	0	0	1	0	0	1	0	0	0	0	0	1	0	0	1	0	0	0	0	0	1	0	0	1327400	0	0	0	0
A0A1D5P3B1	A0A1D5P3B1_CHICK	RPL11	60S ribosomal protein L11 OS=Gallus gallus OX=9031 GN=RPL11 PE=3 SV=1	20.233	178			5.7064	5.6%	0	0	0	5.6%	0	0	0	0	1	0	0	0	1	0	0	0	0	1	0	0	0	1	0	0	0	0	1	0	0	0	1	0	0	0	0	2662500	0	0	0	2662500
A0A1D5P3Y2	A0A1D5P3Y2_CHICK	PPP3CA	Serine/threonine-protein phosphatase OS=Gallus gallus OX=9031 GN=PPP3CA PE=3 SV=2	53.094	469	A0A3Q2U159	PPP3CA	5.6482	1.7%	0	0	1.7%	0	0	0	0	0	1	0	0	1	0	0	0	0	0	1	0	0	1	0	0	0	0	0	1	0	0	1	0	0	0	0	0	0	0	0	0	0
A0A1D5P5B7	A0A1D5P5B7_CHICK	PREX2	Uncharacterized protein OS=Gallus gallus OX=9031 GN=PREX2 PE=4 SV=2	193.378	1710			7.08	0.4%	0.4%	0.4%	0.4%	0.4%	0.4%	0.4%	0.4%	0	1	1	1	1	1	1	1	1	0	1	1	1	1	1	1	1	1	0	7	1	1	1	1	1	1	1	0	40384000	5441500	6446000	5286800	5409700
A0A1D5P810	A0A1D5P810_CHICK	ATP5O	ATP synthase peripheral stalk subunit OSCP OS=Gallus gallus OX=9031 GN=ATP5O PE=3 SV=2	26.639	249			5.7034	3.6%	0	0	0	0	0	3.6%	0	0	1	0	0	0	0	0	1	0	0	1	0	0	0	0	0	1	0	0	1	0	0	0	0	0	1	0	0	717630	0	0	0	0
A0A1D5P8L6	A0A1D5P8L6_CHICK		Uncharacterized protein OS=Gallus gallus OX=9031 PE=3 SV=2	49.558	448	A0A1D5PF52;A0A1D5P448;Q5ZMU9;A0A1D5NTY5;A0A1D5PXG2	LOC430766;LOC430766;vcp;LOC430766;LOC430766	5.7048	2.2%	0	0	0	0	0	2.2%	0	0	1	0	0	0	0	0	1	0	0	1	0	0	0	0	0	1	0	0	1	0	0	0	0	0	1	0	0	0	0	0	0	0
A0A1D5PBN7	A0A1D5PBN7_CHICK	MRPL15	39S ribosomal protein L15, mitochondrial OS=Gallus gallus OX=9031 GN=MRPL15 PE=3 SV=2	33.587	297	Q5ZKT8	MRPL15	5.9459	3%	0	0	0	3%	0	0	0	0	1	0	0	0	1	0	0	0	0	1	0	0	0	1	0	0	0	0	1	0	0	0	1	0	0	0	0	1787600	0	0	0	1787600
A0A1D5PD62	A0A1D5PD62_CHICK	RTN4	Reticulon OS=Gallus gallus OX=9031 GN=RTN4 PE=4 SV=1	36.171	326	A0A1D5P5K2;A0A1D5NVV2;A0A1D5PPG9	RTN4;RTN4;RTN4	5.6491	4.9%	0	0	0	0	0	4.9%	0	0	1	0	0	0	0	0	1	0	0	1	0	0	0	0	0	1	0	0	1	0	0	0	0	0	1	0	0	3862800	0	0	0	0
A0A1D5PDI5	A0A1D5PDI5_CHICK	ADD2	Aldolase_II domain-containing protein OS=Gallus gallus OX=9031 GN=ADD2 PE=3 SV=2	84.131	775			5.6618	1.3%	0	0	1.3%	0	0	0	0	0	1	0	0	1	0	0	0	0	0	1	0	0	1	0	0	0	0	0	1	0	0	1	0	0	0	0	0	0	0	0	0	0
A0A1D5PH32	A0A1D5PH32_CHICK	GSN	Actin-depolymerizing factor OS=Gallus gallus OX=9031 GN=GSN PE=3 SV=2	80.98	730			6.238	1.1%	0	0	0	1.1%	0	0	0	0	1	0	0	0	1	0	0	0	0	1	0	0	0	1	0	0	0	0	1	0	0	0	1	0	0	0	0	1823100	0	0	0	1823100
A0A1D5PJH5	A0A1D5PJH5_CHICK	CLTCL1	Clathrin heavy chain OS=Gallus gallus OX=9031 GN=CLTCL1 PE=3 SV=2	182.814	1598	A0A1D5PW75;A0A1D5PAU8;A0A1D5PDC1;F1NW23;A0A1D5P650	CLTCL1;CLTCL1;CLTCL1;CLTC;CLTCL1	6.4968	0.7%	0	0	0	0.7%	0	0.7%	0	0	1	0	0	0	1	0	1	0	0	1	0	0	0	1	0	1	0	0	2	0	0	0	1	0	1	0	0	7572400	0	0	0	4966600
A0A1D5PJW3	A0A1D5PJW3_CHICK	EHBP1	Uncharacterized protein OS=Gallus gallus OX=9031 GN=EHBP1 PE=4 SV=2	132.339	1167	A0A3Q2UJG0;A0A3Q3A5N7;A0A3Q2UI10	EHBP1;EHBP1;EHBP1	5.6614	0.5%	0	0.5%	0	0	0	0	0	0	1	0	1	0	0	0	0	0	0	1	0	1	0	0	0	0	0	0	1	0	1	0	0	0	0	0	0	253620	0	253620	0	0
A0A1D5PK28	A0A1D5PK28_CHICK	STXBP1	Syntaxin-binding protein 1 OS=Gallus gallus OX=9031 GN=STXBP1 PE=3 SV=1	67.435	594	Q6R748;A0A1D5PHU2	STXBP1;STXBP1	5.8202	1.7%	0	0	0	0	0	1.7%	0	1.7%	1	0	0	0	0	0	1	0	1	1	0	0	0	0	0	1	0	1	2	0	0	0	0	0	1	0	1	5281100	0	0	0	0
A0A1D5PN46	A0A1D5PN46_CHICK	FBP2	Fructose-bisphosphatase OS=Gallus gallus OX=9031 GN=FBP2 PE=3 SV=2	37.103	340			5.6943	4.4%	0	0	0	0	0	4.4%	0	0	1	0	0	0	0	0	1	0	0	1	0	0	0	0	0	1	0	0	1	0	0	0	0	0	1	0	0	11684000	0	0	0	0
A0A1D5PTE2	A0A1D5PTE2_CHICK	DCTN2	Dynactin subunit 2 OS=Gallus gallus OX=9031 GN=DCTN2 PE=3 SV=2	44.579	398	A0A1D5PGQ9;Q9PTG6;A0A1D5PFB8;A0A1D5PCQ7	DCTN2;DCTN2;DCTN2;DCTN2	5.9714	3.3%	0	0	0	0	0	3.3%	0	3.3%	1	0	0	0	0	0	1	0	1	1	0	0	0	0	0	1	0	1	2	0	0	0	0	0	1	0	1	2384400	0	0	0	0
A0A1D5PWP7	A0A1D5PWP7_CHICK	PDIA4	Protein disulfide-isomerase A4 OS=Gallus gallus OX=9031 GN=PDIA4 PE=3 SV=1	72.679	641			5.7498	2%	0	0	0	0	0	2%	0	0	1	0	0	0	0	0	1	0	0	1	0	0	0	0	0	1	0	0	1	0	0	0	0	0	1	0	0	1092200	0	0	0	0
A0A1D5PZA1	A0A1D5PZA1_CHICK	ATRX	ATP-dependent helicase ATRX OS=Gallus gallus OX=9031 GN=ATRX PE=4 SV=1	269.917	2380	E1C8H5	ATRX	5.7689	0.3%	0	0	0	0	0	0.3%	0	0	1	0	0	0	0	0	1	0	0	1	0	0	0	0	0	1	0	0	1	0	0	0	0	0	1	0	0	1013700	0	0	0	0
A0A1L1RIX9	A0A1L1RIX9_CHICK	NUDT16L1	Tudor-interacting repair regulator protein OS=Gallus gallus OX=9031 GN=NUDT16L1 PE=4 SV=2	24.015	233	Q9IAY5;A0A452J855	NUDT16L1;NUDT16L1	7.6047	5.6%	0	0	0	5.6%	0	5.6%	0	0	1	0	0	0	1	0	1	0	0	1	0	0	0	1	0	1	0	0	2	0	0	0	1	0	1	0	0	3371300	0	0	0	2217200
A0A1L1RP46	A0A1L1RP46_CHICK	RAB1B	Uncharacterized protein OS=Gallus gallus OX=9031 GN=RAB1B PE=4 SV=2	22.708	205	A0A1D5PE33	RAB1B	9.2548	7.8%	0	0	0	0	0	7.8%	0	7.8%	1	0	0	0	0	0	1	0	1	1	0	0	0	0	0	1	0	1	2	0	0	0	0	0	1	0	1	4335100	0	0	0	0
A0A1L1RR71	A0A1L1RR71_CHICK	ALDH18A1	Delta-1-pyrroline-5-carboxylate synthase OS=Gallus gallus OX=9031 GN=ALDH18A1 PE=3 SV=1	87.387	797	A0A1D5PL38	ALDH18A1	9.5898	1.3%	0	0	0	1.3%	0	1.3%	0	1.3%	1	0	0	0	1	0	1	0	1	1	0	0	0	1	0	1	0	1	3	0	0	0	1	0	1	0	1	5521000	0	0	0	2391500
A0A1L1RS76	A0A1L1RS76_CHICK	ETFDH	Electron transfer flavoprotein-ubiquinone oxidoreductase OS=Gallus gallus OX=9031 GN=ETFDH PE=4 SV=2	61.428	558	F1NY29	ETFDH	5.9445	2%	0	0	0	0	0	2%	0	2%	1	0	0	0	0	0	1	0	1	1	0	0	0	0	0	1	0	1	2	0	0	0	0	0	1	0	1	4068500	0	0	0	0
A0A1L1RUW1	A0A1L1RUW1_CHICK	RAB34	Uncharacterized protein OS=Gallus gallus OX=9031 GN=RAB34 PE=4 SV=1	29.018	259			6.6788	3.5%	0	0	0	0	0	3.5%	0	3.5%	1	0	0	0	0	0	1	0	1	1	0	0	0	0	0	1	0	1	2	0	0	0	0	0	1	0	1	6576000	0	0	0	0
A0A3Q2TSE8	A0A3Q2TSE8_CHICK		A2M_recep domain-containing protein OS=Gallus gallus OX=9031 PE=4 SV=1	29.62	270	A0A3Q2TZA4		5.7363	3.3%	0	0	0	0	0	0	0	3.3%	1	0	0	0	0	0	0	0	1	1	0	0	0	0	0	0	0	1	1	0	0	0	0	0	0	0	1	3314800	0	0	0	0
A0A3Q2TV39	A0A3Q2TV39_CHICK	RPS27L	40S ribosomal protein S27 OS=Gallus gallus OX=9031 GN=RPS27L PE=3 SV=1	9.547	84	A0A1D5NZ06	RPS27	6.5023	9.5%	0	0	0	9.5%	0	0	0	0	1	0	0	0	1	0	0	0	0	1	0	0	0	1	0	0	0	0	1	0	0	0	1	0	0	0	0	4094300	0	0	0	4094300
A0A3Q2TXA9	A0A3Q2TXA9_CHICK	UBXN11	Uncharacterized protein OS=Gallus gallus OX=9031 GN=UBXN11 PE=4 SV=1	41.31	370			6.2812	1.6%	0	0	0	0	0	1.6%	0	0	1	0	0	0	0	0	1	0	0	1	0	0	0	0	0	1	0	0	1	0	0	0	0	0	1	0	0	4868400	0	0	0	0
A0A3Q2TY68	A0A3Q2TY68_CHICK	SIPA1L1	Uncharacterized protein OS=Gallus gallus OX=9031 GN=SIPA1L1 PE=4 SV=1	129.615	1170	E1BQZ3	SIPA1L1	5.7455	0.7%	0	0	0.7%	0	0.7%	0	0	0	1	0	0	1	0	1	0	0	0	1	0	0	1	0	1	0	0	0	2	0	0	1	0	1	0	0	0	721760	0	0	431520	0
A0A3Q2TYL2	A0A3Q2TYL2_CHICK	P4HA2	Prolyl 4-hydroxylase subunit alpha-2 OS=Gallus gallus OX=9031 GN=P4HA2 PE=4 SV=1	57.439	499	A0A3Q2UBD2;A0A3Q2U3S1;Q5ZLK5;F1P1W4	P4HA2;P4HA2;P4HA2;P4HA2	6.3708	2%	0	0	0	0	0	2%	0	0	1	0	0	0	0	0	1	0	0	1	0	0	0	0	0	1	0	0	1	0	0	0	0	0	1	0	0	1645200	0	0	0	0
A0A3Q2U0S7	A0A3Q2U0S7_CHICK	DDX3X	RNA helicase OS=Gallus gallus OX=9031 GN=DDX3X PE=3 SV=1	70.557	637	Q5F491	DDX3X	6.3832	2%	0	0	0	0	0	0	0	2%	1	0	0	0	0	0	0	0	1	1	0	0	0	0	0	0	0	1	1	0	0	0	0	0	0	0	1	1823600	0	0	0	0
A0A3Q2U2F9	A0A3Q2U2F9_CHICK		Uncharacterized protein OS=Gallus gallus OX=9031 PE=4 SV=1	54.39	497			6.0135	2%	0	0	0	2%	0	0	0	2%	1	0	0	0	1	0	0	0	1	1	0	0	0	1	0	0	0	1	2	0	0	0	1	0	0	0	1	8155800	0	0	0	5272600
A0A3Q2U335	A0A3Q2U335_CHICK		ADF-H domain-containing protein OS=Gallus gallus OX=9031 PE=4 SV=1	13.208	124			5.8768	6.5%	0	0	0	6.5%	0	0	0	0	1	0	0	0	1	0	0	0	0	1	0	0	0	1	0	0	0	0	1	0	0	0	1	0	0	0	0	1316600	0	0	0	1316600
A0A3Q2U374	A0A3Q2U374_CHICK	LOC107050604	EF-hand domain-containing protein OS=Gallus gallus OX=9031 GN=LOC107050604 PE=4 SV=1	39.914	360	A0A3Q2U289	LOC107050604	5.8654	2.2%	0	0	0	0	0	0	0	2.2%	1	0	0	0	0	0	0	0	1	1	0	0	0	0	0	0	0	1	1	0	0	0	0	0	0	0	1	1261900	0	0	0	0
A0A3Q2U378	A0A3Q2U378_CHICK	TTC3	RING-type E3 ubiquitin transferase OS=Gallus gallus OX=9031 GN=TTC3 PE=4 SV=1	223.793	1948	A0A3Q2UAR4;A0A3Q2U8M7;F1P0T0	TTC3;TTC3;TTC3	5.9981	0.7%	0	0.7%	0	0	0	0	0	0	1	0	1	0	0	0	0	0	0	1	0	1	0	0	0	0	0	0	1	0	1	0	0	0	0	0	0	2046800	0	2046800	0	0
A0A3Q2U4C6	A0A3Q2U4C6_CHICK	YWHAG	14-3-3 protein gamma OS=Gallus gallus OX=9031 GN=YWHAG PE=3 SV=1	26.516	232	F1NMY1;Q5F3W6	YWHAG;YWHAG	6.7067	4.7%	0	0	0	0	0	0	0	4.7%	1	0	0	0	0	0	0	0	1	1	0	0	0	0	0	0	0	1	1	0	0	0	0	0	0	0	1	2871600	0	0	0	0
A0A3Q2U5G8	A0A3Q2U5G8_CHICK		Uncharacterized protein OS=Gallus gallus OX=9031 PE=4 SV=1	39.878	371			5.6636	2.7%	0	0	0	0	0	2.7%	0	0	1	0	0	0	0	0	1	0	0	1	0	0	0	0	0	1	0	0	1	0	0	0	0	0	1	0	0	905470	0	0	0	0
A0A3Q2U8J2	A0A3Q2U8J2_CHICK	G6PC3	Glucose-6-phosphatase OS=Gallus gallus OX=9031 GN=G6PC3 PE=3 SV=1	37.149	342			6	3.5%	0	0	0	3.5%	0	3.5%	0	0	1	0	0	0	1	0	1	0	0	1	0	0	0	1	0	1	0	0	2	0	0	0	1	0	1	0	0	6928500	0	0	0	3418300
A0A3Q2UD21	A0A3Q2UD21_CHICK	NUCKS1	Uncharacterized protein OS=Gallus gallus OX=9031 GN=NUCKS1 PE=4 SV=1	32.625	292	F1N9R8;A0A3Q2U1N1	NUCKS1;NUCKS1	5.6865	4.5%	0	0	0	4.5%	0	0	0	0	1	0	0	0	1	0	0	0	0	1	0	0	0	1	0	0	0	0	1	0	0	0	1	0	0	0	0	1626700	0	0	0	1626700
A0A3Q2UDG1	A0A3Q2UDG1_CHICK	NUP98	Nuclear pore complex protein Nup96 OS=Gallus gallus OX=9031 GN=NUP98 PE=4 SV=1	155.915	1456	A0A1D5PBD8	NUP98	5.7253	0.9%	0	0.9%	0	0	0	0	0	0	1	0	1	0	0	0	0	0	0	1	0	1	0	0	0	0	0	0	1	0	1	0	0	0	0	0	0	1599000	0	1599000	0	0
A0A3Q2UF74	A0A3Q2UF74_CHICK	MOGS	Uncharacterized protein OS=Gallus gallus OX=9031 GN=MOGS PE=3 SV=1	91.967	823			6.0692	1.3%	0	0	0	0	0	1.3%	0	0	1	0	0	0	0	0	1	0	0	1	0	0	0	0	0	1	0	0	1	0	0	0	0	0	1	0	0	1566700	0	0	0	0
A0A3Q2UG64	A0A3Q2UG64_CHICK		Ribonuclease H OS=Gallus gallus OX=9031 PE=4 SV=1	48.095	420			5.731	2.1%	0	0	0	2.1%	0	0	0	0	1	0	0	0	1	0	0	0	0	1	0	0	0	1	0	0	0	0	1	0	0	0	1	0	0	0	0	5195700	0	0	0	5195700
A0A3Q2UJ35	A0A3Q2UJ35_CHICK	TMPO	Uncharacterized protein OS=Gallus gallus OX=9031 GN=TMPO PE=3 SV=1	38.365	337	F1NZS9;A0A1L1RX46	TMPO;TMPO	6.5375	3%	0	0	0	0	0	3%	0	0	1	0	0	0	0	0	1	0	0	1	0	0	0	0	0	1	0	0	1	0	0	0	0	0	1	0	0	3075900	0	0	0	0
A0A3Q2UPE2	A0A3Q2UPE2_CHICK	LOC107056280	ADF-H domain-containing protein OS=Gallus gallus OX=9031 GN=LOC107056280 PE=4 SV=1	37.73	354			6.3235	4%	0	0	0	0	0	4%	0	0	1	0	0	0	0	0	1	0	0	1	0	0	0	0	0	1	0	0	1	0	0	0	0	0	1	0	0	1487400	0	0	0	0
A0A3Q3A2K4	A0A3Q3A2K4_CHICK	LOC107054877	Uncharacterized protein OS=Gallus gallus OX=9031 GN=LOC107054877 PE=3 SV=1	46.28	424	A0A3Q3AAS8;A0A3Q2UFK5	JPH2;JPH2	5.6618	2.4%	0	0	0	0	0	2.4%	0	2.4%	1	0	0	0	0	0	1	0	1	1	0	0	0	0	0	1	0	1	2	0	0	0	0	0	1	0	1	0	0	0	0	0
A0A3Q3A7P6	A0A3Q3A7P6_CHICK	RPS15A	40S ribosomal protein S15a OS=Gallus gallus OX=9031 GN=RPS15A PE=3 SV=1	14.856	130			8.0023	8.5%	0	0	0	8.5%	0	0	0	0	1	0	0	0	1	0	0	0	0	1	0	0	0	1	0	0	0	0	1	0	0	0	1	0	0	0	0	6987500	0	0	0	6987500
A0A3Q3ANR7	A0A3Q3ANR7_CHICK	ATL2	GB1/RHD3-type G domain-containing protein OS=Gallus gallus OX=9031 GN=ATL2 PE=3 SV=1	61.158	538	A0A1D5NX47	ATL2	8.7784	2.2%	0	0	0	0	0	2.2%	0	2.2%	1	0	0	0	0	0	1	0	1	1	0	0	0	0	0	1	0	1	2	0	0	0	0	0	1	0	1	4823400	0	0	0	0
A0A3Q3B0X4	A0A3Q3B0X4_CHICK	LOC100857622	EXPERA domain-containing protein OS=Gallus gallus OX=9031 GN=LOC100857622 PE=3 SV=1	24.019	218			6.5144	5%	0	5%	0	5%	0	0	0	5%	1	0	1	0	1	0	0	0	1	1	0	1	0	1	0	0	0	1	3	0	1	0	1	0	0	0	1	39079000	0	7734800	0	17624000
A0A3S5ZPN3	A0A3S5ZPN3_CHICK	DDX5	DEAD box protein 5 OS=Gallus gallus OX=9031 GN=DDX5 PE=3 SV=1	67.673	603			8.37	1.5%	0	1.5%	0	0	0	1.5%	0	0	1	0	1	0	0	0	1	0	0	1	0	1	0	0	0	1	0	0	2	0	1	0	0	0	1	0	0	2245400	0	1087200	0	0
A0A452J848	A0A452J848_CHICK	RPL13	60S ribosomal protein L13 OS=Gallus gallus OX=9031 GN=RPL13 PE=3 SV=1	21.93	194	P41125	RPL13	6.1636	6.7%	0	0	0	6.7%	0	0	0	0	1	0	0	0	1	0	0	0	0	1	0	0	0	1	0	0	0	0	2	0	0	0	2	0	0	0	0	3768000	0	0	0	3768000
B1NWL3	B1NWL3_CHICK	PRLHRL	Prolactin-releasing peptide receptor-like protein OS=Gallus gallus OX=9031 GN=PRLHRL PE=2 SV=1	39.029	344			11.569	2.6%	0	0	0	0	2.6%	2.6%	0	0	1	0	0	0	0	1	1	0	0	1	0	0	0	0	1	1	0	0	2	0	0	0	0	1	1	0	0	3966600	0	0	0	0
E1BQM3	E1BQM3_CHICK	MDH1B	Ldh_1_C domain-containing protein OS=Gallus gallus OX=9031 GN=MDH1B PE=3 SV=2	53.35	476			5.7569	1.3%	0	0	0	1.3%	0	0	0	0	1	0	0	0	1	0	0	0	0	1	0	0	0	1	0	0	0	0	1	0	0	0	1	0	0	0	0	960880	0	0	0	960880
E1BQU4	E1BQU4_CHICK	NSF	Vesicle-fusing ATPase OS=Gallus gallus OX=9031 GN=NSF PE=3 SV=2	82.177	740			9.2099	1.8%	0	0	0	1.8%	0	1.8%	0	0	1	0	0	0	1	0	1	0	0	1	0	0	0	1	0	1	0	0	2	0	0	0	1	0	1	0	0	3611400	0	0	0	2274900
E1BS06	E1BS06_CHICK	RPL23A	Ribosomal_L23eN domain-containing protein OS=Gallus gallus OX=9031 GN=RPL23A PE=3 SV=2	17.656	155			6.1661	5.8%	0	5.8%	0	0	0	0	0	0	1	0	1	0	0	0	0	0	0	1	0	1	0	0	0	0	0	0	1	0	1	0	0	0	0	0	0	5964700	0	5964700	0	0
E1BSS3	E1BSS3_CHICK	EIF3A	Eukaryotic translation initiation factor 3 subunit A OS=Gallus gallus OX=9031 GN=EIF3A PE=3 SV=4	164.384	1374			6.8301	2.9%	0	0	0	0	0	2.9%	0	0	1	0	0	0	0	0	1	0	0	1	0	0	0	0	0	1	0	0	1	0	0	0	0	0	1	0	0	2032700	0	0	0	0
E1BTC3	E1BTC3_CHICK	PTK2B	Non-specific protein-tyrosine kinase OS=Gallus gallus OX=9031 GN=PTK2B PE=4 SV=4	113.465	992			5.6686	0.9%	0	0	0	0.9%	0	0	0	0	1	0	0	0	1	0	0	0	0	1	0	0	0	1	0	0	0	0	1	0	0	0	1	0	0	0	0	332700	0	0	0	332700
E1BTG1	E1BTG1_CHICK	RPL12	60S ribosomal protein L12 OS=Gallus gallus OX=9031 GN=RPL12 PE=3 SV=2	17.738	165			5.8544	5.5%	0	5.5%	0	0	0	0	0	0	1	0	1	0	0	0	0	0	0	1	0	1	0	0	0	0	0	0	1	0	1	0	0	0	0	0	0	7706000	0	7706000	0	0
E1BY89	E1BY89_CHICK	RPL23	60S ribosomal protein L23 OS=Gallus gallus OX=9031 GN=RPL23 PE=3 SV=2	14.865	140			5.7861	7.1%	0	7.1%	0	7.1%	0	0	0	0	1	0	1	0	1	0	0	0	0	1	0	1	0	1	0	0	0	0	2	0	1	0	1	0	0	0	0	2387800	0	1012400	0	1375500
E1BZH9	E1BZH9_CHICK	HADH	Uncharacterized protein OS=Gallus gallus OX=9031 GN=HADH PE=3 SV=1	34.422	315	A0A1L1RS37	HADH	5.6924	3.2%	0	0	0	3.2%	0	0	0	3.2%	1	0	0	0	1	0	0	0	1	1	0	0	0	1	0	0	0	1	2	0	0	0	1	0	0	0	1	4315700	0	0	0	2055400
E1C021	E1C021_CHICK	FRS2	IRS-type PTB domain-containing protein OS=Gallus gallus OX=9031 GN=FRS2 PE=4 SV=1	57.287	508			5.8301	2%	0	0	0	0	0	2%	0	0	1	0	0	0	0	0	1	0	0	1	0	0	0	0	0	1	0	0	1	0	0	0	0	0	1	0	0	0	0	0	0	0
E1C0Q5	E1C0Q5_CHICK	ACAT1	Uncharacterized protein OS=Gallus gallus OX=9031 GN=ACAT1 PE=3 SV=2	44.09	421			7.9978	2.9%	0	2.9%	0	2.9%	0	2.9%	0	2.9%	1	0	1	0	1	0	1	0	1	1	0	1	0	1	0	1	0	1	4	0	1	0	1	0	1	0	1	14000000	0	1854900	0	3565000
E1C495	E1C495_CHICK	CYP2W1	Uncharacterized protein OS=Gallus gallus OX=9031 GN=CYP2W1 PE=3 SV=3	57.247	500			5.7493	2.2%	0	0	0	0	0	2.2%	0	0	1	0	0	0	0	0	1	0	0	1	0	0	0	0	0	1	0	0	1	0	0	0	0	0	1	0	0	7242300	0	0	0	0
E1C4K8	E1C4K8_CHICK	PCYT1A	CTP_transf_like domain-containing protein OS=Gallus gallus OX=9031 GN=PCYT1A PE=3 SV=2	40.077	350	A0A3Q3AGL8;A0A3Q3AL21	PCYT1A;PCYT1A	6.0855	2.6%	0	2.6%	0	0	0	0	0	0	1	0	1	0	0	0	0	0	0	1	0	1	0	0	0	0	0	0	1	0	1	0	0	0	0	0	0	0	0	0	0	0
E1C4M0	E1C4M0_CHICK	RPS2	40S ribosomal protein S2 OS=Gallus gallus OX=9031 GN=RPS2 PE=3 SV=1	30.674	286			5.8366	3.8%	0	0	0	3.8%	0	0	0	0	1	0	0	0	1	0	0	0	0	1	0	0	0	1	0	0	0	0	1	0	0	0	1	0	0	0	0	5285700	0	0	0	5285700
E1C4X6	E1C4X6_CHICK	MDN1	Midasin OS=Gallus gallus OX=9031 GN=MDN1 PE=3 SV=4	628.663	5536	A0A1L1RY70	MDN1	5.6957	0.1%	0	0	0	0.1%	0	0	0	0	1	0	0	0	1	0	0	0	0	1	0	0	0	1	0	0	0	0	1	0	0	0	1	0	0	0	0	0	0	0	0	0
E1C5L8	E1C5L8_CHICK	MRPL44	Uncharacterized protein OS=Gallus gallus OX=9031 GN=MRPL44 PE=4 SV=1	36.057	326			5.8891	2.5%	0	0	0	0	0	2.5%	0	0	1	0	0	0	0	0	1	0	0	1	0	0	0	0	0	1	0	0	1	0	0	0	0	0	1	0	0	0	0	0	0	0
E1C7F8	E1C7F8_CHICK	RAE1	Rae1 protein homolog OS=Gallus gallus OX=9031 GN=RAE1 PE=3 SV=4	47.399	429	A0A1D5NZA1	RAE1	8.9774	2.1%	0	0	0	2.1%	0	2.1%	0	0	1	0	0	0	1	0	1	0	0	1	0	0	0	1	0	1	0	0	2	0	0	0	1	0	1	0	0	2525600	0	0	0	0
E1C7M7	E1C7M7_CHICK	CTNNA1	Uncharacterized protein OS=Gallus gallus OX=9031 GN=CTNNA1 PE=3 SV=4	100.044	905			11.007	1.9%	0	0	0	0	0	0	0	1.9%	1	0	0	0	0	0	0	0	1	1	0	0	0	0	0	0	0	1	1	0	0	0	0	0	0	0	1	1769200	0	0	0	0
E1C892	E1C892_CHICK	MRPL46	MRP-L46 domain-containing protein OS=Gallus gallus OX=9031 GN=MRPL46 PE=3 SV=2	32.84	286			5.7085	3.5%	0	0	0	0	0	0	0	3.5%	1	0	0	0	0	0	0	0	1	1	0	0	0	0	0	0	0	1	1	0	0	0	0	0	0	0	1	1595300	0	0	0	0
F1NAC6	F1NAC6_CHICK	UQCRC1	Uncharacterized protein OS=Gallus gallus OX=9031 GN=UQCRC1 PE=1 SV=3	55.915	507			5.697	1.4%	0	0	0	0	0	1.4%	0	0	1	0	0	0	0	0	1	0	0	1	0	0	0	0	0	1	0	0	1	0	0	0	0	0	1	0	0	0	0	0	0	0
F1ND23	F1ND23_CHICK	NDUFS3	Complex I-30kD OS=Gallus gallus OX=9031 GN=NDUFS3 PE=3 SV=3	29.232	257			6.9542	5.1%	0	0	0	0	0	0	0	5.1%	1	0	0	0	0	0	0	0	1	1	0	0	0	0	0	0	0	1	1	0	0	0	0	0	0	0	1	1272400	0	0	0	0
F1NGU9	F1NGU9_CHICK	CPSF6	Cleavage and polyadenylation specificity factor subunit 6 OS=Gallus gallus OX=9031 GN=CPSF6 PE=3 SV=2	59.174	551	Q5ZL34;A0A1D5P9A5	CPSF6;CPSF6	5.7708	1.6%	0	1.6%	0	1.6%	0	0	0	0	1	0	1	0	1	0	0	0	0	1	0	1	0	1	0	0	0	0	2	0	1	0	1	0	0	0	0	5133900	0	2517800	0	2616100
F1NH93	F1NH93_CHICK	RPS20	40S ribosomal protein S20 OS=Gallus gallus OX=9031 GN=RPS20 PE=3 SV=3	13.374	119			6.7039	9.2%	0	0	0	9.2%	0	0	0	0	1	0	0	0	1	0	0	0	0	1	0	0	0	1	0	0	0	0	1	0	0	0	1	0	0	0	0	3359900	0	0	0	3359900
F1NI29	F1NI29_CHICK	HADHA	Enoyl-CoA hydratase OS=Gallus gallus OX=9031 GN=HADHA PE=3 SV=3	82.987	770			5.7936	1.2%	0	0	0	0	0	1.2%	0	1.2%	1	0	0	0	0	0	1	0	1	1	0	0	0	0	0	1	0	1	2	0	0	0	0	0	1	0	1	6256900	0	0	0	0
F1NIL3	F1NIL3_CHICK	ATP5L	ATP synthase subunit OS=Gallus gallus OX=9031 GN=ATP5L PE=3 SV=3	11.855	107			6.5576	9.3%	0	0	0	0	0	9.3%	0	9.3%	1	0	0	0	0	0	1	0	1	1	0	0	0	0	0	1	0	1	2	0	0	0	0	0	1	0	1	6122500	0	0	0	0
F1NKL4	F1NKL4_CHICK	DYNC1H1	Uncharacterized protein OS=Gallus gallus OX=9031 GN=DYNC1H1 PE=3 SV=3	533.178	4652			6.2612	0.2%	0	0	0	0.2%	0	0	0	0	1	0	0	0	1	0	0	0	0	1	0	0	0	1	0	0	0	0	1	0	0	0	1	0	0	0	0	2404400	0	0	0	2404400
F1NL71	F1NL71_CHICK	CCDC47	Coiled-coil domain-containing protein 47 OS=Gallus gallus OX=9031 GN=CCDC47 PE=4 SV=2	55.66	481			6.8109	2.3%	0	2.3%	0	0	0	2.3%	0	0	1	0	1	0	0	0	1	0	0	1	0	1	0	0	0	1	0	0	2	0	1	0	0	0	1	0	0	5069200	0	3574400	0	0
F1NL85	F1NL85_CHICK	MAGT1	Dolichyl-diphosphooligosaccharide--protein glycosyltransferase subunit MAGT1 OS=Gallus gallus OX=9031 GN=MAGT1 PE=3 SV=1	36.776	328	Q5ZJ06	MAGT1	5.714	2.7%	0	0	0	2.7%	0	0	0	0	1	0	0	0	1	0	0	0	0	1	0	0	0	1	0	0	0	0	1	0	0	0	1	0	0	0	0	1235800	0	0	0	1235800
F1NP54	F1NP54_CHICK	LCK	Tyrosine-protein kinase OS=Gallus gallus OX=9031 GN=LCK PE=3 SV=2	58.198	508	P42683;A0A1D5P353;P00523;F1NQU9;Q05876;Q02977;A0A3Q2UIT4;A0A1I7Q3Z0;P09324;A0A3Q2U639	LCK;FGR;SRC;FYN;FYN;YRK;FYN;SRC;YES1;FYN	5.7254	2%	0	0	0	0	0	0	0	2%	1	0	0	0	0	0	0	0	1	1	0	0	0	0	0	0	0	1	1	0	0	0	0	0	0	0	1	1789600	0	0	0	0
F1NPA9	F1NPA9_CHICK	RPS3	DNA-(apurinic or apyrimidinic site) lyase OS=Gallus gallus OX=9031 GN=RPS3 PE=3 SV=2	26.719	243			6.4337	6.6%	0	0	0	6.6%	0	0	0	0	1	0	0	0	1	0	0	0	0	1	0	0	0	1	0	0	0	0	1	0	0	0	1	0	0	0	0	2400400	0	0	0	2400400
F1NPF0	F1NPF0_CHICK	EIF2S3	Protein-synthesizing GTPase OS=Gallus gallus OX=9031 GN=EIF2S3 PE=4 SV=1	51.103	472	Q5ZMS3	EIF2S3	9.3616	3.4%	0	0	0	3.4%	0	0	0	0	1	0	0	0	1	0	0	0	0	1	0	0	0	1	0	0	0	0	1	0	0	0	1	0	0	0	0	2084400	0	0	0	2084400
F1NPM6	F1NPM6_CHICK	NDUFA10	NADH dehydrogenase [ubiquinone] 1 alpha subcomplex subunit 10, mitochondrial OS=Gallus gallus OX=9031 GN=NDUFA10 PE=3 SV=1	41.449	361			5.8094	2.8%	0	2.8%	0	0	0	0	0	0	1	0	1	0	0	0	0	0	0	1	0	1	0	0	0	0	0	0	1	0	1	0	0	0	0	0	0	1532700	0	1532700	0	0
F1NQW8	F1NQW8_CHICK	SRSF1	Splicing factor, arginine/serine-rich 1 OS=Gallus gallus OX=9031 GN=SRSF1 PE=3 SV=2	27.792	248	Q5ZML3	SRSF1	6.0773	4%	0	4%	0	4%	0	0	0	0	1	0	1	0	1	0	0	0	0	1	0	1	0	1	0	0	0	0	2	0	1	0	1	0	0	0	0	6984800	0	3055800	0	3929000
F1NSC1	F1NSC1_CHICK	ATP5PB	ATP synthase F(0) complex subunit B1, mitochondrial OS=Gallus gallus OX=9031 GN=ATP5PB PE=3 SV=3	51.109	465			8.8027	2.2%	0	0	0	2.2%	0	2.2%	0	2.2%	1	0	0	0	1	0	1	0	1	1	0	0	0	1	0	1	0	1	3	0	0	0	1	0	1	0	1	7376100	0	0	0	3592300
F1NSG1	F1NSG1_CHICK	FNDC1	Uncharacterized protein OS=Gallus gallus OX=9031 GN=FNDC1 PE=4 SV=4	164.199	1489			5.8301	0.7%	0	0	0	0	0	0	0	0.7%	1	0	0	0	0	0	0	0	1	1	0	0	0	0	0	0	0	1	1	0	0	0	0	0	0	0	1	0	0	0	0	0
F1NTB0	F1NTB0_CHICK	DARS2	AA_TRNA_LIGASE_II domain-containing protein OS=Gallus gallus OX=9031 GN=DARS2 PE=3 SV=4	72.925	646			5.7111	2.5%	0	0	0	0	0	2.5%	0	0	1	0	0	0	0	0	1	0	0	1	0	0	0	0	0	1	0	0	1	0	0	0	0	0	1	0	0	3309900	0	0	0	0
F1NU55	F1NU55_CHICK	CTTN	SH3 domain-containing protein OS=Gallus gallus OX=9031 GN=CTTN PE=4 SV=3	58.044	516	A0A3Q2UHE4	CTTN	13.801	2.9%	0	2.9%	0	2.9%	0	0	0	0	1	0	1	0	1	0	0	0	0	1	0	1	0	1	0	0	0	0	2	0	1	0	1	0	0	0	0	11557000	0	5286400	0	6270900
F1NU56	F1NU56_CHICK	RPS25	40S ribosomal protein S25 OS=Gallus gallus OX=9031 GN=RPS25 PE=3 SV=2	13.712	125			5.6636	8%	0	0	0	8%	0	0	0	0	1	0	0	0	1	0	0	0	0	1	0	0	0	1	0	0	0	0	1	0	0	0	1	0	0	0	0	1648900	0	0	0	1648900
F1NU90	F1NU90_CHICK	LRRC59	Leucine-rich repeat-containing protein 59 OS=Gallus gallus OX=9031 GN=LRRC59 PE=4 SV=1	38.678	339	Q5F334;A0A1D5PWK4	LRRC59;LRRC59	5.7924	3.8%	0	0	0	3.8%	0	0	0	0	1	0	0	0	1	0	0	0	0	1	0	0	0	1	0	0	0	0	1	0	0	0	1	0	0	0	0	2218500	0	0	0	2218500
F1NUR7	F1NUR7_CHICK	DNAJC1	Uncharacterized protein OS=Gallus gallus OX=9031 GN=DNAJC1 PE=4 SV=3	62.731	540	A0A3Q2U4Z9;A0A3Q2U0A8;A0A3Q2UCU6	DNAJC1;DNAJC1;DNAJC1	6.4691	2.8%	0	0	0	2.8%	0	0	0	0	1	0	0	0	1	0	0	0	0	1	0	0	0	1	0	0	0	0	1	0	0	0	1	0	0	0	0	1924400	0	0	0	1924400
F1NV32	F1NV32_CHICK	SCAMP2	Secretory carrier-associated membrane protein OS=Gallus gallus OX=9031 GN=SCAMP2 PE=3 SV=3	36.969	333			6.5976	4.5%	0	0	0	4.5%	0	0	0	0	1	0	0	0	1	0	0	0	0	1	0	0	0	1	0	0	0	0	1	0	0	0	1	0	0	0	0	1139600	0	0	0	1139600
F1NXN8	F1NXN8_CHICK	NDUFS1	NADH-ubiquinone oxidoreductase 75 kDa subunit, mitochondrial OS=Gallus gallus OX=9031 GN=NDUFS1 PE=3 SV=1	79.595	728			6.3324	1.4%	0	0	0	1.4%	0	1.4%	0	1.4%	1	0	0	0	1	0	1	0	1	1	0	0	0	1	0	1	0	1	3	0	0	0	1	0	1	0	1	4951400	0	0	0	1544000
F1NYE5	F1NYE5_CHICK	SERBP1	HABP4_PAI-RBP1 domain-containing protein OS=Gallus gallus OX=9031 GN=SERBP1 PE=4 SV=3	45.477	424	A0A1D5NZM0	SERBP1	5.7178	3.3%	0	0	0	0	0	3.3%	0	0	1	0	0	0	0	0	1	0	0	1	0	0	0	0	0	1	0	0	1	0	0	0	0	0	1	0	0	1322800	0	0	0	0
F1NYM3	F1NYM3_CHICK	NDUFS7	Complex I-20kD OS=Gallus gallus OX=9031 GN=NDUFS7 PE=3 SV=3	24.29	217			6.6938	4.6%	0	0	0	4.6%	0	0	0	4.6%	1	0	0	0	1	0	0	0	1	1	0	0	0	1	0	0	0	1	2	0	0	0	1	0	0	0	1	2740800	0	0	0	1382300
F1NZ86	F1NZ86_CHICK	HSPA9	75 kDa glucose-regulated protein OS=Gallus gallus OX=9031 GN=HSPA9 PE=3 SV=1	73.162	675	Q5ZM98	HSPA9	6.9193	2.1%	0	0	0	2.1%	0	2.1%	0	2.1%	1	0	0	0	1	0	1	0	1	1	0	0	0	1	0	1	0	1	3	0	0	0	1	0	1	0	1	5491600	0	0	0	1899800
F1NZJ2	F1NZJ2_CHICK	HK1	Hexokinase OS=Gallus gallus OX=9031 GN=HK1 PE=3 SV=3	86.986	780			6.2326	0.9%	0	0	0	0.9%	0	0	0	0.9%	1	0	0	0	1	0	0	0	1	1	0	0	0	1	0	0	0	1	2	0	0	0	1	0	0	0	1	22051000	0	0	0	14039000
F1P0Q8	F1P0Q8_CHICK	DKC1	H/ACA ribonucleoprotein complex subunit DKC1 OS=Gallus gallus OX=9031 GN=DKC1 PE=3 SV=2	58.15	516	Q5ZJH9	DKC1	5.7057	1.4%	0	0	0	1.4%	0	0	0	0	1	0	0	0	1	0	0	0	0	1	0	0	0	1	0	0	0	0	1	0	0	0	1	0	0	0	0	0	0	0	0	0
F1P180	F1P180_CHICK	GOT2	Aspartate aminotransferase OS=Gallus gallus OX=9031 GN=GOT2 PE=3 SV=3	47.251	423	P00508;A0A1L1RPR4	GOT2;GOT2	6.1559	2.4%	0	2.4%	0	0	0	2.4%	0	2.4%	1	0	1	0	0	0	1	0	1	1	0	1	0	0	0	1	0	1	3	0	1	0	0	0	1	0	1	4315700	0	929020	0	0
F1P1T5	F1P1T5_CHICK	ORC3	Origin recognition complex subunit 3 OS=Gallus gallus OX=9031 GN=ORC3 PE=3 SV=2	81.837	713			5.664	1.4%	0	1.4%	0	0	0	0	0	0	1	0	1	0	0	0	0	0	0	1	0	1	0	0	0	0	0	0	1	0	1	0	0	0	0	0	0	1914800	0	1914800	0	0
F1P269	F1P269_CHICK	ACLY	ATP-citrate synthase OS=Gallus gallus OX=9031 GN=ACLY PE=3 SV=2	120.143	1091	A0A1D5PSE5	ACLY	7.0206	1.3%	0	0	0	1.3%	0	0	0	0	1	0	0	0	1	0	0	0	0	1	0	0	0	1	0	0	0	0	1	0	0	0	1	0	0	0	0	1555600	0	0	0	1555600
F1P360	F1P360_CHICK	CKAP4	Uncharacterized protein OS=Gallus gallus OX=9031 GN=CKAP4 PE=4 SV=5	62.444	564			6.9135	2.8%	0	0	0	2.8%	0	0	0	0	1	0	0	0	1	0	0	0	0	1	0	0	0	1	0	0	0	0	1	0	0	0	1	0	0	0	0	1912600	0	0	0	1912600
F1P399	F1P399_CHICK	IARS2	Isoleucyl-tRNA synthetase OS=Gallus gallus OX=9031 GN=IARS2 PE=3 SV=1	111.981	1000	Q5ZKA2;A0A3Q2U3S8;A0A1L1RSU7	IARS2;IARS2;IARS2	5.9873	0.8%	0	0	0	0.8%	0	0	0	0.8%	1	0	0	0	1	0	0	0	1	1	0	0	0	1	0	0	0	1	2	0	0	0	1	0	0	0	1	3812100	0	0	0	1887700
F6SU35	F6SU35_CHICK	RPL10A	Ribosomal protein OS=Gallus gallus OX=9031 GN=RPL10A PE=3 SV=1	24.708	217			5.8571	3.7%	0	0	0	3.7%	0	0	0	0	1	0	0	0	1	0	0	0	0	1	0	0	0	1	0	0	0	0	1	0	0	0	1	0	0	0	0	10216000	0	0	0	10216000
F7BYQ2	F7BYQ2_CHICK	RPS6	40S ribosomal protein S6 OS=Gallus gallus OX=9031 GN=RPS6 PE=3 SV=2	28.683	249			5.6706	4.4%	0	0	0	4.4%	0	0	0	0	1	0	0	0	1	0	0	0	0	1	0	0	0	1	0	0	0	0	1	0	0	0	1	0	0	0	0	2478000	0	0	0	2478000
P00368	DHE3_CHICK	GLUD1	Glutamate dehydrogenase 1, mitochondrial (Fragment) OS=Gallus gallus OX=9031 GN=GLUD1 PE=1 SV=1	55.712	503	A0A1D5NT61	GLUD2	5.9514	1.6%	0	0	0	0	0	0	0	1.6%	1	0	0	0	0	0	0	0	1	1	0	0	0	0	0	0	0	1	1	0	0	0	0	0	0	0	1	1775700	0	0	0	0
P07583	LEG4_CHICK	CG-1B	Beta-galactoside-binding lectin OS=Gallus gallus OX=9031 GN=CG-1B PE=1 SV=2	15.063	135			11.492	12.6%	0	0	0	12.6%	0	0	0	0	1	0	0	0	1	0	0	0	0	1	0	0	0	1	0	0	0	0	1	0	0	0	1	0	0	0	0	6584700	0	0	0	6584700
P14732	LMNB2_CHICK	LMNB2	Lamin-B2 OS=Gallus gallus OX=9031 GN=LMNB2 PE=2 SV=1	67.941	600	A0A3Q2U596	LMNA	5.9181	2.3%	0	2.3%	0	0	0	0	0	0	1	0	1	0	0	0	0	0	0	1	0	1	0	0	0	0	0	0	1	0	1	0	0	0	0	0	0	1279400	0	1279400	0	0
P16924	P4HA1_CHICK	P4HA1	Prolyl 4-hydroxylase subunit alpha-1 OS=Gallus gallus OX=9031 GN=P4HA1 PE=1 SV=1	59.44	516	A0A1L1RZR1;E1BY52;A0A1D5P4R2	P4HA1;P4HA1;P4HA1	7.0587	2.7%	0	0	0	0	0	0	0	2.7%	1	0	0	0	0	0	0	0	1	1	0	0	0	0	0	0	0	1	1	0	0	0	0	0	0	0	1	1312800	0	0	0	0
P18302	DREB_CHICK	DBN1	Drebrin OS=Gallus gallus OX=9031 GN=DBN1 PE=2 SV=4	71.535	652			6.2628	2.3%	0	0	0	2.3%	0	2.3%	0	0	1	0	0	0	1	0	1	0	0	1	0	0	0	1	0	1	0	0	2	0	0	0	1	0	1	0	0	3583000	0	0	0	2107500
P23007	CISY_CHICK	CS	Citrate synthase, mitochondrial OS=Gallus gallus OX=9031 GN=CS PE=1 SV=1	47.378	433	A0A1D5PLS2	CS	6.9061	2.5%	0	0	0	0	0	2.5%	0	0	1	0	0	0	0	0	1	0	0	1	0	0	0	0	0	1	0	0	1	0	0	0	0	0	1	0	0	2034900	0	0	0	0
P42558	RAN_CHICK	RAN	GTP-binding nuclear protein Ran OS=Gallus gallus OX=9031 GN=RAN PE=2 SV=1	24.427	216			6.1227	3.7%	0	3.7%	0	3.7%	0	0	3.7%	0	1	0	1	0	1	0	0	1	0	1	0	1	0	1	0	0	1	0	3	0	1	0	1	0	0	1	0	5748700	0	1961400	0	1612000
P47826	RLA0_CHICK	RPLP0	60S acidic ribosomal protein P0 OS=Gallus gallus OX=9031 GN=RPLP0 PE=2 SV=1	34.286	316	F1NB66	RPLP0	5.6752	3.5%	0	0	0	3.5%	0	0	0	0	1	0	0	0	1	0	0	0	0	1	0	0	0	1	0	0	0	0	1	0	0	0	1	0	0	0	0	1537200	0	0	0	1537200
P63247	RACK1_CHICK	RACK1	Receptor of activated protein C kinase 1 OS=Gallus gallus OX=9031 GN=RACK1 PE=2 SV=1	35.077	317			6.4783	3.5%	0	0	0	3.5%	0	0	0	0	1	0	0	0	1	0	0	0	0	1	0	0	0	1	0	0	0	0	1	0	0	0	1	0	0	0	0	4567100	0	0	0	4567100
P67883	RL30_CHICK	RPL30	60S ribosomal protein L30 OS=Gallus gallus OX=9031 GN=RPL30 PE=1 SV=2	12.814	115			5.7002	7%	0	0	0	7%	0	0	0	0	1	0	0	0	1	0	0	0	0	1	0	0	0	1	0	0	0	0	1	0	0	0	1	0	0	0	0	1688000	0	0	0	1688000
P70080	TPH1_CHICK	TPH1	Tryptophan 5-hydroxylase 1 OS=Gallus gallus OX=9031 GN=TPH1 PE=1 SV=1	51.139	445	A0A1L1RWF7	TPH1	5.7571	2.2%	0	0	2.2%	0	0	0	2.2%	0	1	0	0	1	0	0	0	1	0	1	0	0	1	0	0	0	1	0	2	0	0	1	0	0	0	1	0	0	0	0	0	0
P70081	H48_CHICK	H4-VIII	Histone H4 type VIII OS=Gallus gallus OX=9031 GN=H4-VIII PE=3 SV=3	11.439	103	P62801	H4-I	6.0631	11.7%	0	0	0	11.7%	0	0	0	0	1	0	0	0	1	0	0	0	0	1	0	0	0	1	0	0	0	0	1	0	0	0	1	0	0	0	0	2223600	0	0	0	2223600
P70082	H2AJ_CHICK	H2A-IX	Histone H2A.J OS=Gallus gallus OX=9031 GN=H2A-IX PE=3 SV=1	14.016	129	P35062;P02263	;	9.6482	14.7%	0	14.7%	0	0	0	0	0	0	1	0	1	0	0	0	0	0	0	1	0	1	0	0	0	0	0	0	1	0	1	0	0	0	0	0	0	2929000	0	2929000	0	0
Q08200	RL10_CHICK	RPL10	60S ribosomal protein L10 (Fragment) OS=Gallus gallus OX=9031 GN=RPL10 PE=2 SV=1	23.987	210			6.0477	5.7%	0	5.7%	0	0	0	0	0	0	1	0	1	0	0	0	0	0	0	1	0	1	0	0	0	0	0	0	1	0	1	0	0	0	0	0	0	1952200	0	1952200	0	0
Q49B65	Q49B65_CHICK	EFHD1	EF hand-containing protein 1 OS=Gallus gallus OX=9031 GN=EFHD1 PE=2 SV=1	26.926	238			10.407	4.6%	0	4.6%	0	4.6%	0	4.6%	0	4.6%	1	0	1	0	1	0	1	0	1	1	0	1	0	1	0	1	0	1	4	0	1	0	1	0	1	0	1	6377600	0	1249100	0	1600400
Q5F3D2	Q5F3D2_CHICK	HNRNPH3	Uncharacterized protein OS=Gallus gallus OX=9031 GN=HNRNPH3 PE=2 SV=1	36.656	342			8.3028	3.5%	0	3.5%	0	3.5%	0	0	0	0	1	0	1	0	1	0	0	0	0	1	0	1	0	1	0	0	0	0	2	0	1	0	1	0	0	0	0	3436200	0	1738300	0	1697900
Q5ZHM8	Q5ZHM8_CHICK	SDCBP	Uncharacterized protein OS=Gallus gallus OX=9031 GN=SDCBP PE=2 SV=1	32.058	294			6.4479	3.4%	0	0	0	3.4%	0	0	0	3.4%	1	0	0	0	1	0	0	0	1	1	0	0	0	1	0	0	0	1	2	0	0	0	1	0	0	0	1	3560900	0	0	0	2160300
Q5ZHW4	RAB5B_CHICK	RAB5B	Ras-related protein Rab-5B OS=Gallus gallus OX=9031 GN=RAB5B PE=2 SV=1	23.615	215			5.996	7.4%	0	0	0	7.4%	0	0	0	0	1	0	0	0	1	0	0	0	0	1	0	0	0	1	0	0	0	0	1	0	0	0	1	0	0	0	0	1891800	0	0	0	1891800
Q5ZJ96	Q5ZJ96_CHICK	SPTLC2	Aminotran_1_2 domain-containing protein OS=Gallus gallus OX=9031 GN=SPTLC2 PE=2 SV=1	62.735	560			5.6622	1.8%	0	0	0	0	0	1.8%	0	0	1	0	0	0	0	0	1	0	0	1	0	0	0	0	0	1	0	0	1	0	0	0	0	0	1	0	0	466770	0	0	0	0
Q5ZJA5	Q5ZJA5_CHICK	SRPRB	Signal recognition particle receptor subunit beta OS=Gallus gallus OX=9031 GN=SRPRB PE=2 SV=1	28.146	258			5.8203	8.1%	0	0	0	8.1%	0	0	0	0	1	0	0	0	1	0	0	0	0	1	0	0	0	1	0	0	0	0	1	0	0	0	1	0	0	0	0	2018200	0	0	0	2018200
Q5ZJW4	SC22B_CHICK	SEC22B	Vesicle-trafficking protein SEC22b OS=Gallus gallus OX=9031 GN=SEC22B PE=2 SV=1	24.718	215			6.2762	3.7%	0	0	0	3.7%	0	0	0	3.7%	1	0	0	0	1	0	0	0	1	1	0	0	0	1	0	0	0	1	2	0	0	0	1	0	0	0	1	5542200	0	0	0	3116200
Q5ZLX0	Q5ZLX0_CHICK	PGRMC2	Cytochrome b5 heme-binding domain-containing protein OS=Gallus gallus OX=9031 GN=PGRMC2 PE=2 SV=1	21.641	195			6.3663	4.6%	0	0	0	0	0	4.6%	0	4.6%	1	0	0	0	0	0	1	0	1	1	0	0	0	0	0	1	0	1	2	0	0	0	0	0	1	0	1	2942400	0	0	0	0
Q5ZM76	Q5ZM76_CHICK	FUBP3	Uncharacterized protein OS=Gallus gallus OX=9031 GN=FUBP3 PE=2 SV=1	57.957	539	A0A1D5PWA9;A0A3Q3AB26;A0A3Q2TU83;A0A3Q3AK86;A0A3Q2UAQ9;A0A3Q2UDZ2	FUBP3;FUBP3;FUBP3;FUBP3;FUBP3;FUBP3	5.9602	1.9%	0	0	0	0	0	1.9%	0	0	1	0	0	0	0	0	1	0	0	1	0	0	0	0	0	1	0	0	1	0	0	0	0	0	1	0	0	990090	0	0	0	0
Q5ZMD1	1433T_CHICK	YWHAQ	14-3-3 protein theta OS=Gallus gallus OX=9031 GN=YWHAQ PE=1 SV=1	27.782	245			6.8208	3.7%	0	0	0	3.7%	0	0	0	3.7%	1	0	0	0	1	0	0	0	1	1	0	0	0	1	0	0	0	1	2	0	0	0	1	0	0	0	1	4436300	0	0	0	2412600
Q5ZMT0	1433E_CHICK	YWHAE	14-3-3 protein epsilon OS=Gallus gallus OX=9031 GN=YWHAE PE=1 SV=1	29.174	255			6.5889	4.7%	0	0	0	4.7%	0	4.7%	0	4.7%	1	0	0	0	1	0	1	0	1	1	0	0	0	1	0	1	0	1	3	0	0	0	1	0	1	0	1	8878700	0	0	0	1890300
Q5ZMW1	Q5ZMW1_CHICK	ACO2	Aconitate hydratase, mitochondrial OS=Gallus gallus OX=9031 GN=ACO2 PE=2 SV=1	85.65	785			8.3531	1.9%	0	0	0	1.9%	0	0	0	0	1	0	0	0	1	0	0	0	0	1	0	0	0	1	0	0	0	0	1	0	0	0	1	0	0	0	0	2249600	0	0	0	2249600
Q6IEC5	Q6IEC5_CHICK	ISG12(2)	Putative ISG12(2) protein OS=Gallus gallus OX=9031 GN=ISG12(2) PE=2 SV=1	10.281	107			8.5783	15.9%	0	0	0	0	0	15.9%	0	0	1	0	0	0	0	0	1	0	0	1	0	0	0	0	0	1	0	0	1	0	0	0	0	0	1	0	0	4785000	0	0	0	0
Q6Q122	Q6Q122_CHICK	NDUFC2	NADH dehydrogenase [ubiquinone] 1 subunit C2 OS=Gallus gallus OX=9031 GN=NDUFC2 PE=2 SV=1	11.029	96	A0A1D5NUY6	NDUFC2	5.7147	8.3%	0	0	0	0	0	0	0	8.3%	1	0	0	0	0	0	0	0	1	1	0	0	0	0	0	0	0	1	1	0	0	0	0	0	0	0	1	1837200	0	0	0	0
Q6XXM1	CENPA_CHICK	CENPA	Histone H3-like centromeric protein A OS=Gallus gallus OX=9031 GN=CENPA PE=1 SV=1	15.243	131			12.962	5.3%	0	5.3%	0	0	0	0	0	0	1	0	1	0	0	0	0	0	0	1	0	1	0	0	0	0	0	0	1	0	1	0	0	0	0	0	0	5080700	0	5080700	0	0
Q8UWC5	Q8UWC5_CHICK	MATR3	Nuclear protein matrin 3 OS=Gallus gallus OX=9031 GN=MATR3 PE=2 SV=1	100.713	902			6.3972	1.2%	0	1.2%	0	1.2%	0	0	0	0	1	0	1	0	1	0	0	0	0	1	0	1	0	1	0	0	0	0	2	0	1	0	1	0	0	0	0	2392500	0	1115400	0	1277100
Q98932	RAB5C_CHICK	RAB5C	Ras-related protein Rab-5C OS=Gallus gallus OX=9031 GN=RAB5C PE=1 SV=1	23.554	216			6.1003	7.4%	0	0	0	7.4%	0	0	0	7.4%	1	0	0	0	1	0	0	0	1	1	0	0	0	1	0	0	0	1	2	0	0	0	1	0	0	0	1	4648000	0	0	0	2719500
Q9PW10	Q9PW10_CHICK	chunk-1	CHUNK-1 protein OS=Gallus gallus OX=9031 GN=chunk-1 PE=2 SV=1	35.014	308			5.7558	2.6%	0	0	0	2.6%	0	0	0	0	1	0	0	0	1	0	0	0	0	1	0	0	0	1	0	0	0	0	1	0	0	0	1	0	0	0	0	744880	0	0	0	744880
R4GGJ0	R4GGJ0_CHICK	RPS16	Uncharacterized protein OS=Gallus gallus OX=9031 GN=RPS16 PE=3 SV=1	16.413	146			10.906	6.2%	0	0	0	6.2%	0	0	0	0	1	0	0	0	1	0	0	0	0	1	0	0	0	1	0	0	0	0	1	0	0	0	1	0	0	0	0	1974200	0	0	0	1974200
R4GLH5	R4GLH5_CHICK	DNAL1	Uncharacterized protein OS=Gallus gallus OX=9031 GN=DNAL1 PE=4 SV=1	22.359	197			6.063	6.1%	0	0	0	0	0	0	0	6.1%	1	0	0	0	0	0	0	0	1	1	0	0	0	0	0	0	0	1	1	0	0	0	0	0	0	0	1	0	0	0	0	0
[truncated: 22 more columns]

## Sheet: peptide
Sequence	Peptide length	Missed cleavages	Mass	Proteins	Accession	Protein ID	Gene	Fasta description	Mw (kDa)	Length	Position	Unique (Groups)	Unique (Proteins)	Charges	PEP	Score	Experiment								Intensity
																	1-IgG	1-IP	2-IgG	2-IP	CREGI-1-IgG	CREGI-1-IP	CREGI-2-IgG	CREGI-2-IP	Total	1-IgG	1-IP	2-IgG	2-IP	CREGI-1-IgG	CREGI-1-IP	CREGI-2-IgG	CREGI-2-IP
AGFAGDDAPR	10	0	975.441	P63270;F1P476;P68139;P68034;P08023;A0A3Q3AWV3;A0A1D5NV17;A0A3Q3A5C8;P60706;Q5ZMQ2;P53478	P60706	ACTB_CHICK	ACTB	Actin, cytoplasmic 1 OS=Gallus gallus OX=9031 GN=ACTB PE=1 SV=1	41.737	375	[19-28]	no	no	2	1.3233e-23	148.99				1		1		1	173800000	0	0	0	65300000	0	108500000	0	0
AVFPSIVGRPR	11	1	1197.7	P63270;F1P476;P68139;P68034;P08023;A0A3Q3AWV3;A0A1D5NV17;A0A3Q3A5C8;P60706;Q5ZMQ2;P53478	P60706	ACTB_CHICK	ACTB	Actin, cytoplasmic 1 OS=Gallus gallus OX=9031 GN=ACTB PE=1 SV=1	41.737	375	[29-39]	no	no	3	2.7206e-12	121.83		1		1		1		1	165960000	0	12054000	0	53246000	0	47242000	0	53424000
DDDIAALVVDNGSGMCK	17	0	1778.78	P60706	P60706	ACTB_CHICK	ACTB	Actin, cytoplasmic 1 OS=Gallus gallus OX=9031 GN=ACTB PE=1 SV=1	41.737	375	[2-18]	yes	yes	2	2.6114e-20	117.23		2		2		2		3	35727000	0	6377500	0	10770000	0	0	0	18580000
DLTDYLMK	8	0	997.479	P63270;F1P476;P68139;P68034;P08023;A0A3Q3AWV3;A0A1D5NV17;A0A1D5PK53;P60706;Q5ZMQ2;P53478	P60706	ACTB_CHICK	ACTB	Actin, cytoplasmic 1 OS=Gallus gallus OX=9031 GN=ACTB PE=1 SV=1	41.737	375	[184-191]	no	no	2	0.0096812	45.718		1							1122000	0	1122000	0	0	0	0	0	0
DSYVGDEAQSKR	12	1	1353.62	P63270;F1P476;P68139;P68034;P08023;A0A3Q3AWV3;A0A1D5NV17;A0A1D5PK53;A0A3Q3A5C8;P60706;Q5ZMQ2;P53478	P60706	ACTB_CHICK	ACTB	Actin, cytoplasmic 1 OS=Gallus gallus OX=9031 GN=ACTB PE=1 SV=1	41.737	375	[51-62]	no	no	2	6.3173e-62	187.97		1		1		1		1	45639000	0	6885000	0	11138000	0	16836000	0	10779000
EITALAPSTMK	11	0	1160.61	P63270;F1P476;P68139;P68034;P08023;A0A3Q3AWV3;A0A1D5NV17;A0A1D5PK53;P60706;Q5ZMQ2;P53478	P60706	ACTB_CHICK	ACTB	Actin, cytoplasmic 1 OS=Gallus gallus OX=9031 GN=ACTB PE=1 SV=1	41.737	375	[316-326]	no	no	2	0.0029539	64.04		1	1	2					50184000	0	11439000	1469000	37276000	0	0	0	0
EITALAPSTMKIK	13	1	1401.79	P63270;F1P476;P68139;P68034;P08023;A0A3Q3AWV3;A0A1D5NV17;A0A1D5PK53;P60706;Q5ZMQ2;P53478	P60706	ACTB_CHICK	ACTB	Actin, cytoplasmic 1 OS=Gallus gallus OX=9031 GN=ACTB PE=1 SV=1	41.737	375	[316-328]	no	no	2	0.00037994	74.162		1		2		1		2	64779000	0	4703000	0	19430000	0	20049000	0	20597000
EIVRDIKEK	9	2	1128.65	P63270;F1P476;P68139;P68034;P08023;A0A3Q3AWV3;A0A1D5PK53;P60706;Q5ZMQ2;P53478	P60706	ACTB_CHICK	ACTB	Actin, cytoplasmic 1 OS=Gallus gallus OX=9031 GN=ACTB PE=1 SV=1	41.737	375	[207-215]	no	no	3	0.0042794	69.812						1			3850700	0	0	0	0	0	3850700	0	0
GYSFTTTAER	10	0	1131.52	P60706;Q5ZMQ2;P53478	P60706	ACTB_CHICK	ACTB	Actin, cytoplasmic 1 OS=Gallus gallus OX=9031 GN=ACTB PE=1 SV=1	41.737	375	[197-206]	yes	no	2	0.0004872	87.476		1		1		1		1	12201000	0	3253400	0	2668000	0	3216100	0	3063800
HQGVMVGMGQKDSYVGDEAQSK	22	1	2350.07	P63270;F1P476;P68139;P68034;P08023;A0A3Q3AWV3;A0A1D5NV17;A0A3Q3A5C8;P60706;Q5ZMQ2;P53478	P60706	ACTB_CHICK	ACTB	Actin, cytoplasmic 1 OS=Gallus gallus OX=9031 GN=ACTB PE=1 SV=1	41.737	375	[40-61]	no	no	3	3.3046e-09	63.184		1		1				1	30273000	0	5756800	0	11172000	0	0	0	13344000
HQGVMVGMGQKDSYVGDEAQSKR	23	2	2506.17	P63270;F1P476;P68139;P68034;P08023;A0A3Q3AWV3;A0A1D5NV17;A0A3Q3A5C8;P60706;Q5ZMQ2;P53478	P60706	ACTB_CHICK	ACTB	Actin, cytoplasmic 1 OS=Gallus gallus OX=9031 GN=ACTB PE=1 SV=1	41.737	375	[40-62]	no	no	4	3.4165e-43	135.91		1		1		1		1	149740000	0	20212000	0	19031000	0	57762000	0	52736000
MQKEITALAPSTMK	14	1	1547.81	P63270;F1P476;P68139;P68034;P08023;A0A3Q3AWV3;A0A1D5NV17;A0A1D5PK53;P60706;Q5ZMQ2;P53478	P60706	ACTB_CHICK	ACTB	Actin, cytoplasmic 1 OS=Gallus gallus OX=9031 GN=ACTB PE=1 SV=1	41.737	375	[313-326]	no	no	2	2.3166e-07	85.845				1		2		1	24592000	0	0	0	7617100	0	13597000	0	3377600
QEYDESGPSIVHR	13	0	1515.7	P60706;Q5ZMQ2;P53478	P60706	ACTB_CHICK	ACTB	Actin, cytoplasmic 1 OS=Gallus gallus OX=9031 GN=ACTB PE=1 SV=1	41.737	375	[360-372]	yes	no	3	0.007911	39.73		1							2134600	0	2134600	0	0	0	0	0	0
SYELPDGQVITIGNER	16	0	1789.88	P63270;F1P476;P68139;P68034;P08023;A0A3Q3AWV3;A0A1D5NV17;A0A1D5PK53;P60706;Q5ZMQ2;P53478	P60706	ACTB_CHICK	ACTB	Actin, cytoplasmic 1 OS=Gallus gallus OX=9031 GN=ACTB PE=1 SV=1	41.737	375	[239-254]	no	no	2	3.497e-11	107.18		1		1		1		1	20551000	0	6427200	0	3629500	0	2161200	0	8333000
VAPEEHPVLLTEAPLNPK	18	0	1953.06	P60706;Q5ZMQ2;P53478	P60706	ACTB_CHICK	ACTB	Actin, cytoplasmic 1 OS=Gallus gallus OX=9031 GN=ACTB PE=1 SV=1	41.737	375	[96-113]	yes	no	2;3	6.648e-05	56.959		1	1	2		1		2	109880000	0	14721000	1405500	27695000	0	12770000	0	53290000
VAPEEHPTLLTEAPLNPK	18	0	1955.04	P63270;F1P476;P68139;P68034;P08023;A0A3Q3AWV3;A0A1D5PK53	P63270	ACTH_CHICK	ACTG2	Actin, gamma-enteric smooth muscle OS=Gallus gallus OX=9031 GN=ACTG2 PE=1 SV=1	41.877	376	[97-114]	yes	no	3	0.0010031	42.813		1						1	6419300	0	1869700	0	0	0	0	0	4549600
AAVEEGIVPGGGCALLR	17	0	1667.87	Q5ZL72	Q5ZL72	CH60_CHICK	HSPD1	60 kDa heat shock protein, mitochondrial OS=Gallus gallus OX=9031 GN=HSPD1 PE=1 SV=1	60.973	573	[430-446]	yes	yes	2	0.0055709	44.765								1	2803800	0	0	0	0	0	0	0	2803800
AIAKEGFEK	9	1	991.534	Q5ZL72	Q5ZL72	CH60_CHICK	HSPD1	60 kDa heat shock protein, mitochondrial OS=Gallus gallus OX=9031 GN=HSPD1 PE=1 SV=1	60.973	573	[122-130]	yes	yes	2	0.0098526	89.296						1			3394500	0	0	0	0	0	3394500	0	0
AIDLKDKYK	9	2	1092.62	Q5ZL72	Q5ZL72	CH60_CHICK	HSPD1	60 kDa heat shock protein, mitochondrial OS=Gallus gallus OX=9031 GN=HSPD1 PE=1 SV=1	60.973	573	[83-91]	yes	yes	3	0.0063458	57.96								1	1964800	0	0	0	0	0	0	0	1964800
GANPVEIRR	9	1	1010.56	Q5ZL72	Q5ZL72	CH60_CHICK	HSPD1	60 kDa heat shock protein, mitochondrial OS=Gallus gallus OX=9031 GN=HSPD1 PE=1 SV=1	60.973	573	[134-142]	yes	yes	2	5.9567e-06	85.212				1					0	0	0	0	0	0	0	0	0
GIIDPTKVVR	10	1	1096.66	Q5ZL72	Q5ZL72	CH60_CHICK	HSPD1	60 kDa heat shock protein, mitochondrial OS=Gallus gallus OX=9031 GN=HSPD1 PE=1 SV=1	60.973	573	[517-526]	yes	yes	2	0.017115	31.074						1			3225600	0	0	0	0	0	3225600	0	0
GVITVKDGK	9	1	915.539	Q5ZL72	Q5ZL72	CH60_CHICK	HSPD1	60 kDa heat shock protein, mitochondrial OS=Gallus gallus OX=9031 GN=HSPD1 PE=1 SV=1	60.973	573	[197-205]	yes	yes	2	0.0014593	103.74						1			1820700	0	0	0	0	0	1820700	0	0
LSDGVAVLK	9	0	900.528	Q5ZL72	Q5ZL72	CH60_CHICK	HSPD1	60 kDa heat shock protein, mitochondrial OS=Gallus gallus OX=9031 GN=HSPD1 PE=1 SV=1	60.973	573	[397-405]	yes	yes	2	0.020463	43.808		1							2201500	0	2201500	0	0	0	0	0	0
LVQDVANNTNEEAGDGTTTATVLAR	25	0	2559.24	Q5ZL72	Q5ZL72	CH60_CHICK	HSPD1	60 kDa heat shock protein, mitochondrial OS=Gallus gallus OX=9031 GN=HSPD1 PE=1 SV=1	60.973	573	[97-121]	yes	yes	2	1.574e-11	68.257				1				1	6878000	0	0	0	2674900	0	0	0	4203000
NAGVEGSLIVEK	12	0	1214.65	Q5ZL72	Q5ZL72	CH60_CHICK	HSPD1	60 kDa heat shock protein, mitochondrial OS=Gallus gallus OX=9031 GN=HSPD1 PE=1 SV=1	60.973	573	[482-493]	yes	yes	2	6.2579e-05	90.108						1			3991400	0	0	0	0	0	3991400	0	0
TLKIPAMTIAK	11	1	1185.72	Q5ZL72	Q5ZL72	CH60_CHICK	HSPD1	60 kDa heat shock protein, mitochondrial OS=Gallus gallus OX=9031 GN=HSPD1 PE=1 SV=1	60.973	573	[471-481]	yes	yes	2	0.0060038	56.563				1					1421500	0	0	0	1421500	0	0	0	0
TVIIEQSWGSPK	12	0	1343.71	Q5ZL72	Q5ZL72	CH60_CHICK	HSPD1	60 kDa heat shock protein, mitochondrial OS=Gallus gallus OX=9031 GN=HSPD1 PE=1 SV=1	60.973	573	[61-72]	yes	yes	2	0.0035343	72.006		1		1				1	12375000	0	2077800	0	3320100	0	0	0	6977500
VTDALNATR	9	0	959.504	Q5ZL72	Q5ZL72	CH60_CHICK	HSPD1	60 kDa heat shock protein, mitochondrial OS=Gallus gallus OX=9031 GN=HSPD1 PE=1 SV=1	60.973	573	[421-429]	yes	yes	2	0.00024972	74.376								1	0	0	0	0	0	0	0	0	0
AVDSLVPIGR	10	0	1025.59	A0A1D5P3S4;A0A1L1RY35;A0A1D5PJG9;A0A1L1RZJ6;A0A1D5PN54	A0A1D5P3S4	A0A1D5P3S4_CHICK	ATP5A1W	ATP synthase subunit alpha OS=Gallus gallus OX=9031 GN=ATP5A1W PE=3 SV=1	56.093	517	[195-204]	yes	no	2	0.00018622	93.374		1				1		1	27698000	0	4647600	0	0	0	9833700	0	13216000
AVDSLVPIGRGQR	13	1	1366.77	A0A1D5P3S4;A0A1L1RY35;A0A1D5PJG9;A0A1L1RZJ6;A0A1D5PN54	A0A1D5P3S4	A0A1D5P3S4_CHICK	ATP5A1W	ATP synthase subunit alpha OS=Gallus gallus OX=9031 GN=ATP5A1W PE=3 SV=1	56.093	517	[195-207]	yes	no	3	0.0024823	56.225		1		1		1			10720000	0	2261500	0	3757700	0	4701200	0	0
ELIIGDRQTGK	11	1	1228.68	A0A1D5P3S4;A0A1L1RY35;A0A1D5PJG9;A0A1L1RZJ6;A0A1D5PN54	A0A1D5P3S4	A0A1D5P3S4_CHICK	ATP5A1W	ATP synthase subunit alpha OS=Gallus gallus OX=9031 GN=ATP5A1W PE=3 SV=1	56.093	517	[208-218]	yes	no	2	0.0055359	81.594		1						1	11671000	0	3974600	0	0	0	0	0	7696600
LIKEGDVVKR	10	2	1155.7	A0A1D5P3S4;A0A1L1RY35;A0A1D5PJG9;A0A1L1RZJ6;A0A1D5PN54	A0A1D5P3S4	A0A1D5P3S4_CHICK	ATP5A1W	ATP synthase subunit alpha OS=Gallus gallus OX=9031 GN=ATP5A1W PE=3 SV=1	56.093	517	[124-133]	yes	no	3	1.3894e-08	109.42		1		1		1		1	57522000	0	7817100	0	12703000	0	18692000	0	18309000
STVAQLVKR	9	1	1000.6	A0A1D5P3S4;A0A1L1RY35;A0A1D5PJG9;A0A1L1RZJ6;A0A1D5PN54	A0A1D5P3S4	A0A1D5P3S4_CHICK	ATP5A1W	ATP synthase subunit alpha OS=Gallus gallus OX=9031 GN=ATP5A1W PE=3 SV=1	56.093	517	[254-262]	yes	no	2	0.023144	79.469						1			1484200	0	0	0	0	0	1484200	0	0
VGLKAPGIIPR	11	1	1119.71	A0A1D5P3S4;A0A1L1RY35;A0A1D5PJG9;A0A1L1RZJ6;A0A1D5PN54	A0A1D5P3S4	A0A1D5P3S4_CHICK	ATP5A1W	ATP synthase subunit alpha OS=Gallus gallus OX=9031 GN=ATP5A1W PE=3 SV=1	56.093	517	[172-182]	yes	no	3	0.0066903	48.981		1							3487600	0	3487600	0	0	0	0	0	0
VLSIGDGIAR	10	0	999.571	A0A1D5P3S4;A0A1L1RY35;A0A1D5PJG9;A0A1L1RZJ6;A0A1D5PN54	A0A1D5P3S4	A0A1D5P3S4_CHICK	ATP5A1W	ATP synthase subunit alpha OS=Gallus gallus OX=9031 GN=ATP5A1W PE=3 SV=1	56.093	517	[74-83]	yes	no	2	0.0038576	78.334		1				1		1	18903000	0	0	0	0	0	7833300	0	11070000
AFGGQSLQFGK	11	0	1138.58	F1NPJ4;Q9YHT1	F1NPJ4	F1NPJ4_CHICK	SDHA	Succinate dehydrogenase [ubiquinone] flavoprotein subunit, mitochondrial OS=Gallus gallus OX=9031 GN=SDHA PE=3 SV=2	72.964	665	[173-183]	yes	no	2	0.018276	56.729		1		1					6324100	0	3326900	0	2997200	0	0	0	0
DLASRDVVSR	10	1	1116.59	F1NPJ4;Q9YHT1	F1NPJ4	F1NPJ4_CHICK	SDHA	Succinate dehydrogenase [ubiquinone] flavoprotein subunit, mitochondrial OS=Gallus gallus OX=9031 GN=SDHA PE=3 SV=2	72.964	665	[337-346]	yes	no	2	0.0064805	82.749						1			7789800	0	0	0	0	0	7789800	0	0
FADGTIR	7	0	778.397	F1NPJ4;Q9YHT1	F1NPJ4	F1NPJ4_CHICK	SDHA	Succinate dehydrogenase [ubiquinone] flavoprotein subunit, mitochondrial OS=Gallus gallus OX=9031 GN=SDHA PE=3 SV=2	72.964	665	[502-508]	yes	no	2	6.0024e-23	159.19		1		1				1	23429000	0	8315800	0	7521000	0	0	0	7592300
FADGTIRTSEAR	12	1	1322.66	F1NPJ4;Q9YHT1	F1NPJ4	F1NPJ4_CHICK	SDHA	Succinate dehydrogenase [ubiquinone] flavoprotein subunit, mitochondrial OS=Gallus gallus OX=9031 GN=SDHA PE=3 SV=2	72.964	665	[502-513]	yes	no	3	0.018123	35.006		1							3700800	0	3700800	0	0	0	0	0	0
SMTIEIR	7	0	848.443	F1NPJ4;Q9YHT1	F1NPJ4	F1NPJ4_CHICK	SDHA	Succinate dehydrogenase [ubiquinone] flavoprotein subunit, mitochondrial OS=Gallus gallus OX=9031 GN=SDHA PE=3 SV=2	72.964	665	[347-353]	yes	no	2	0.014224	43.124						1			1633000	0	0	0	0	0	1633000	0	0
TEEGKIYQR	9	1	1122.57	F1NPJ4;Q9YHT1	F1NPJ4	F1NPJ4_CHICK	SDHA	Succinate dehydrogenase [ubiquinone] flavoprotein subunit, mitochondrial OS=Gallus gallus OX=9031 GN=SDHA PE=3 SV=2	72.964	665	[164-172]	yes	no	2;3	3.3022e-27	163.99		2				2		2	22993000	0	11293000	0	0	0	5537600	0	6161900
TMQSHAAVFR	10	0	1146.56	F1NPJ4;Q9YHT1	F1NPJ4	F1NPJ4_CHICK	SDHA	Succinate dehydrogenase [ubiquinone] flavoprotein subunit, mitochondrial OS=Gallus gallus OX=9031 GN=SDHA PE=3 SV=2	72.964	665	[519-528]	yes	no	3	0.00080784	73.985		1				1			5806600	0	2912900	0	0	0	2893700	0	0
AKPHIQVDVGGGQTK	15	1	1533.83	Q90593;A0A1D5PG73	Q90593	BIP_CHICK	HSPA5	Endoplasmic reticulum chaperone BiP OS=Gallus gallus OX=9031 GN=HSPA5 PE=1 SV=1	72.019	652	[122-136]	yes	no	3	0.0031251	45.723						1			3242800	0	0	0	0	0	3242800	0	0
DAGTIAGLNVMR	12	0	1216.62	Q90593;A0A1D5PG73	Q90593	BIP_CHICK	HSPA5	Endoplasmic reticulum chaperone BiP OS=Gallus gallus OX=9031 GN=HSPA5 PE=1 SV=1	72.019	652	[184-195]	yes	no	2	8.92e-05	83.005				1		1		1	8532400	0	0	0	1414400	0	1875400	0	5242500
ITPSYVAFTPEGER	14	0	1565.77	Q90593	Q90593	BIP_CHICK	HSPA5	Endoplasmic reticulum chaperone BiP OS=Gallus gallus OX=9031 GN=HSPA5 PE=1 SV=1	72.019	652	[59-72]	yes	yes	2	0.0034597	57.019						1			1830600	0	0	0	0	0	1830600	0	0
LTPEEIER	8	0	985.508	Q90593	Q90593	BIP_CHICK	HSPA5	Endoplasmic reticulum chaperone BiP OS=Gallus gallus OX=9031 GN=HSPA5 PE=1 SV=1	72.019	652	[531-538]	yes	yes	2	0.019291	77.674						1			3188800	0	0	0	0	0	3188800	0	0
NQLTSNPENTVFDAK	15	0	1676.8	Q90593;A0A1D5PG73	Q90593	BIP_CHICK	HSPA5	Endoplasmic reticulum chaperone BiP OS=Gallus gallus OX=9031 GN=HSPA5 PE=1 SV=1	72.019	652	[80-94]	yes	no	2	0.000504	68.069						1		1	6319900	0	0	0	0	0	3614900	0	2705100
NQLTSNPENTVFDAKR	16	1	1832.9	Q90593;A0A1D5PG73	Q90593	BIP_CHICK	HSPA5	Endoplasmic reticulum chaperone BiP OS=Gallus gallus OX=9031 GN=HSPA5 PE=1 SV=1	72.019	652	[80-95]	yes	no	3	0.00010414	63.631				1				1	11755000	0	0	0	2527600	0	0	0	9226900
SQIFSTASDNQPTVTIK	17	0	1835.93	Q90593	Q90593	BIP_CHICK	HSPA5	Endoplasmic reticulum chaperone BiP OS=Gallus gallus OX=9031 GN=HSPA5 PE=1 SV=1	72.019	652	[446-462]	yes	yes	2	1.6778e-05	61.375						1		1	6107800	0	0	0	0	0	2886400	0	3221400
DGQVINETSQHHDDLE	16	0	1835.79	F1NJ08;P09654	F1NJ08	F1NJ08_CHICK	VIM	Vimentin OS=Gallus gallus OX=9031 GN=VIM PE=3 SV=1	53.215	460	[445-460]	yes	no	2	0.013351	41.54				1					1754600	0	0	0	1754600	0	0	0	0
FADLSEAANRNNDALR	16	1	1775.86	F1NJ08;A0A1L1RXL9;P09654	F1NJ08	F1NJ08_CHICK	VIM	Vimentin OS=Gallus gallus OX=9031 GN=VIM PE=3 SV=1	53.215	460	[289-304]	yes	no	3	0.0046378	38.511				1		1			3944400	0	0	0	1757000	0	2187300	0	0
QVDQLTNDKAR	11	1	1286.66	F1NJ08;A0A1L1RXL9;P09654	F1NJ08	F1NJ08_CHICK	VIM	Vimentin OS=Gallus gallus OX=9031 GN=VIM PE=3 SV=1	53.215	460	[154-164]	yes	no	3	0.00036733	55.401				1		1			2046200	0	0	0	2046200	0	0	0	0
TVETRDGQVINETSQHHDDLE	21	1	2422.1	F1NJ08;P09654	F1NJ08	F1NJ08_CHICK	VIM	Vimentin OS=Gallus gallus OX=9031 GN=VIM PE=3 SV=1	53.215	460	[440-460]	yes	no	3	0.022315	21.2		1				1			8757800	0	2769300	0	0	0	5988500	0	0
YVSASPGGVYATK	13	0	1298.65	F1NJ08;A0A1L1RXL9	F1NJ08	F1NJ08_CHICK	VIM	Vimentin OS=Gallus gallus OX=9031 GN=VIM PE=3 SV=1	53.215	460	[47-59]	yes	no	2	4.6096e-05	86.624				1				1	5980200	0	0	0	4059500	0	0	0	1920700
YVSASPGGVYATKATSVR	18	1	1812.94	F1NJ08;A0A1L1RXL9	F1NJ08	F1NJ08_CHICK	VIM	Vimentin OS=Gallus gallus OX=9031 GN=VIM PE=3 SV=1	53.215	460	[47-64]	yes	no	3	0.0038532	36.112				1					2534800	0	0	0	2534800	0	0	0	0
HFNAPSHIR	9	0	1077.55	F2Z4K6;P47832	F2Z4K6	F2Z4K6_CHICK	RPL26L1	KOW domain-containing protein OS=Gallus gallus OX=9031 GN=RPL26L1 PE=3 SV=1	17.258	145	[18-26]	yes	no	3	0.013476	39.622		1		1					2707600	0	993870	0	1713700	0	0	0	0
IMSSPLSK	8	0	861.463	F2Z4K6;P47832	F2Z4K6	F2Z4K6_CHICK	RPL26L1	KOW domain-containing protein OS=Gallus gallus OX=9031 GN=RPL26L1 PE=3 SV=1	17.258	145	[29-36]	yes	no	2	0.010887	43.808				1					2340600	0	0	0	2340600	0	0	0	0
KIMSSPLSK	9	1	989.558	F2Z4K6;P47832	F2Z4K6	F2Z4K6_CHICK	RPL26L1	KOW domain-containing protein OS=Gallus gallus OX=9031 GN=RPL26L1 PE=3 SV=1	17.258	145	[28-36]	yes	no	2	0.0048245	56.258		1							1619500	0	1619500	0	0	0	0	0	0
KIMSSPLSKELR	12	2	1387.79	F2Z4K6;P47832	F2Z4K6	F2Z4K6_CHICK	RPL26L1	KOW domain-containing protein OS=Gallus gallus OX=9031 GN=RPL26L1 PE=3 SV=1	17.258	145	[28-39]	yes	no	3	0.0046448	44.616				1					2032200	0	0	0	2032200	0	0	0	0
MKFNPFVTSDR	11	1	1340.65	F2Z4K6	F2Z4K6	F2Z4K6_CHICK	RPL26L1	KOW domain-containing protein OS=Gallus gallus OX=9031 GN=RPL26L1 PE=3 SV=1	17.258	145	[1-11]	yes	yes	2	0.006465	54.608				1					3959900	0	0	0	3959900	0	0	0	0
SMPIRKDDEVQVVR	14	2	1670.88	F2Z4K6;P47832	F2Z4K6	F2Z4K6_CHICK	RPL26L1	KOW domain-containing protein OS=Gallus gallus OX=9031 GN=RPL26L1 PE=3 SV=1	17.258	145	[46-59]	yes	no	3	0.00011877	68.034		1		1					20751000	0	4392500	0	16358000	0	0	0	0
AQSSWGSGDSLR	12	0	1249.57	P13648	P13648	LMNA_CHICK	LMNA	Lamin-A OS=Gallus gallus OX=9031 GN=LMNA PE=2 SV=1	73.164	657	[517-528]	yes	yes	2	0.0026691	73.067		1		1					3309900	0	1952800	0	1357100	0	0	0	0
LLEGEEERLR	10	1	1242.66	P13648	P13648	LMNA_CHICK	LMNA	Lamin-A OS=Gallus gallus OX=9031 GN=LMNA PE=2 SV=1	73.164	657	[378-387]	yes	yes	3	0.01154	43.308		1							1733300	0	1733300	0	0	0	0	0	0
LSPSPSSQR	9	0	957.488	P13648	P13648	LMNA_CHICK	LMNA	Lamin-A OS=Gallus gallus OX=9031 GN=LMNA PE=2 SV=1	73.164	657	[388-396]	yes	yes	2	0.00032271	71.692		1							0	0	0	0	0	0	0	0	0
SLELENAGLR	10	0	1100.58	P13648;A0A3Q2UCS4	P13648	LMNA_CHICK	LMNA	Lamin-A OS=Gallus gallus OX=9031 GN=LMNA PE=2 SV=1	73.164	657	[50-59]	yes	no	2	0.0031033	79.906				1		1		1	5924100	0	0	0	2238900	0	1526100	0	2159100
SSGGGIGEGLLGR	13	0	1158.6	P13648	P13648	LMNA_CHICK	LMNA	Lamin-A OS=Gallus gallus OX=9031 GN=LMNA PE=2 SV=1	73.164	657	[623-635]	yes	yes	2	0.013248	49.35				1					1620000	0	0	0	1620000	0	0	0	0
TALINSNGEEVAMR	14	0	1503.74	P13648	P13648	LMNA_CHICK	LMNA	Lamin-A OS=Gallus gallus OX=9031 GN=LMNA PE=2 SV=1	73.164	657	[529-542]	yes	yes	2	0.0093961	41.283		1							0	0	0	0	0	0	0	0	0
ALLNLCGGED	10	0	1060.49	P17785	P17785	ANXA2_CHICK	ANXA2	Annexin A2 OS=Gallus gallus OX=9031 GN=ANXA2 PE=1 SV=2	38.64	339	[330-339]	yes	yes	1	1.6778e-05	94.302		1		1				1	10001000	0	2131000	0	4322900	0	0	0	3546800
KLMVALAK	8	1	872.552	P17785	P17785	ANXA2_CHICK	ANXA2	Annexin A2 OS=Gallus gallus OX=9031 GN=ANXA2 PE=1 SV=2	38.64	339	[169-176]	yes	yes	2	0.0052507	60.788		1		1		1		1	11004000	0	1888000	0	3573700	0	3757800	0	1784600
LMVALAK	7	0	744.457	P17785	P17785	ANXA2_CHICK	ANXA2	Annexin A2 OS=Gallus gallus OX=9031 GN=ANXA2 PE=1 SV=2	38.64	339	[170-176]	yes	yes	2	0.0058539	66.994		1		1		1		1	11566000	0	1819800	0	4030700	0	3693100	0	2021900
STVHEILSK	9	0	1012.56	P17785	P17785	ANXA2_CHICK	ANXA2	Annexin A2 OS=Gallus gallus OX=9031 GN=ANXA2 PE=1 SV=2	38.64	339	[2-10]	yes	yes	2	6.6601e-06	111.95		1		1		1		1	53746000	0	8125800	0	17865000	0	17177000	0	10579000
TNQELNEINR	10	0	1229.6	P17785	P17785	ANXA2_CHICK	ANXA2	Annexin A2 OS=Gallus gallus OX=9031 GN=ANXA2 PE=1 SV=2	38.64	339	[136-145]	yes	yes	2	0.0010371	84.213		1		1		1			6962200	0	1501100	0	2491500	0	2969500	0	0
WINIMTER	8	0	1061.53	P17785	P17785	ANXA2_CHICK	ANXA2	Annexin A2 OS=Gallus gallus OX=9031 GN=ANXA2 PE=1 SV=2	38.64	339	[213-220]	yes	yes	2	0.011242	43.246				1					2003200	0	0	0	2003200	0	0	0	0
AKELATKLG	9	2	929.555	P32429;A0A1L1RQ08	P32429	RL7A_CHICK	RPL7A	60S ribosomal protein L7a OS=Gallus gallus OX=9031 GN=RPL7A PE=2 SV=2	30	266	[258-266]	yes	no	2	0.017273	57.59		1		1					2379900	0	0	0	2379900	0	0	0	0
GKKVAPAPAVVK	12	2	1163.74	P32429;A0A1L1RQ08;A0A452J886	P32429	RL7A_CHICK	RPL7A	60S ribosomal protein L7a OS=Gallus gallus OX=9031 GN=RPL7A PE=2 SV=2	30	266	[9-20]	yes	no	3	0.0018778	67.214				1					2913600	0	0	0	2913600	0	0	0	0
HWGGNVLGPK	10	0	1063.56	P32429;A0A1L1RQ08	P32429	RL7A_CHICK	RPL7A	60S ribosomal protein L7a OS=Gallus gallus OX=9031 GN=RPL7A PE=2 SV=2	30	266	[236-245]	yes	no	2	0.023691	53.166				1					1571800	0	0	0	1571800	0	0	0	0
KVAPAPAVVK	10	1	978.623	P32429;A0A1L1RQ08;A0A452J886	P32429	RL7A_CHICK	RPL7A	60S ribosomal protein L7a OS=Gallus gallus OX=9031 GN=RPL7A PE=2 SV=2	30	266	[11-20]	yes	no	2	0.012047	76.478				1					3340300	0	0	0	3340300	0	0	0	0
VAPAPAVVK	9	0	850.528	P32429;A0A1L1RQ08;A0A452J886	P32429	RL7A_CHICK	RPL7A	60S ribosomal protein L7a OS=Gallus gallus OX=9031 GN=RPL7A PE=2 SV=2	30	266	[12-20]	yes	no	2	0.016388	70.912				1					5536100	0	0	0	5536100	0	0	0	0
VAPAPAVVKKQEAK	14	2	1434.86	P32429;A0A1L1RQ08;A0A452J886	P32429	RL7A_CHICK	RPL7A	60S ribosomal protein L7a OS=Gallus gallus OX=9031 GN=RPL7A PE=2 SV=2	30	266	[12-25]	yes	no	3	4.2675e-07	86.944				1					4056200	0	0	0	4056200	0	0	0	0
EAESSPFVER	10	0	1149.53	A0A1D5PPN9;P08110	A0A1D5PPN9	A0A1D5PPN9_CHICK	HSP90B1	Endoplasmin OS=Gallus gallus OX=9031 GN=HSP90B1 PE=3 SV=1	91.556	795	[547-556]	yes	no	2	0.013339	65.305						1			4682900	0	0	0	0	0	4682900	0	0
GVVDSDDLPLNVSR	14	0	1484.75	A0A1D5PPN9;P08110	A0A1D5PPN9	A0A1D5PPN9_CHICK	HSP90B1	Endoplasmin OS=Gallus gallus OX=9031 GN=HSP90B1 PE=3 SV=1	91.556	795	[434-447]	yes	no	2	0.00076597	68.551				1		1			6884800	0	0	0	3656100	0	3228700	0	0
KEAESSPFVER	11	1	1277.63	A0A1D5PPN9;P08110	A0A1D5PPN9	A0A1D5PPN9_CHICK	HSP90B1	Endoplasmin OS=Gallus gallus OX=9031 GN=HSP90B1 PE=3 SV=1	91.556	795	[546-556]	yes	no	2	0.010018	74.162								1	1541900	0	0	0	0	0	0	0	1541900
LGVIEDHSNR	10	0	1138.57	A0A1D5PPN9;P08110	A0A1D5PPN9	A0A1D5PPN9_CHICK	HSP90B1	Endoplasmin OS=Gallus gallus OX=9031 GN=HSP90B1 PE=3 SV=1	91.556	795	[493-502]	yes	no	3	0.0035323	61.161						1			3354900	0	0	0	0	0	3354900	0	0
SGTSEFLNK	9	0	981.477	A0A1D5PPN9;P08110	A0A1D5PPN9	A0A1D5PPN9_CHICK	HSP90B1	Endoplasmin OS=Gallus gallus OX=9031 GN=HSP90B1 PE=3 SV=1	91.556	795	[168-176]	yes	no	2	0.008177	80.438				1		1		1	23753000	0	0	0	6155500	0	10086000	0	7511700
ASALPEREEKPAETK	15	2	1654.85	A0A1D5PTF4;A0A3Q3B025	A0A1D5PTF4	A0A1D5PTF4_CHICK	LIMA1	LIM zinc-binding domain-containing protein OS=Gallus gallus OX=9031 GN=LIMA1 PE=4 SV=2	80.936	728	[484-498]	yes	no	3	0.0023667	46.964				1					2020300	0	0	0	2020300	0	0	0	0
SEELEREVVVDKK	13	2	1558.82	A0A1D5PTF4;A0A3Q3B025	A0A1D5PTF4	A0A1D5PTF4_CHICK	LIMA1	LIM zinc-binding domain-containing protein OS=Gallus gallus OX=9031 GN=LIMA1 PE=4 SV=2	80.936	728	[596-608]	yes	no	3	0.0042775	47.915						1			1784000	0	0	0	0	0	1784000	0	0
SLGQTDASLPK	11	0	1115.58	A0A1D5PTF4;A0A3Q3B025	A0A1D5PTF4	A0A1D5PTF4_CHICK	LIMA1	LIM zinc-binding domain-containing protein OS=Gallus gallus OX=9031 GN=LIMA1 PE=4 SV=2	80.936	728	[339-349]	yes	no	2	1.8285e-05	96.331				1		1			10241000	0	0	0	4861100	0	5379900	0	0
TLHGVNATESPQNPGVEDAPIAK	23	0	2344.17	A0A1D5PTF4;A0A3Q3B025	A0A1D5PTF4	A0A1D5PTF4_CHICK	LIMA1	LIM zinc-binding domain-containing protein OS=Gallus gallus OX=9031 GN=LIMA1 PE=4 SV=2	80.936	728	[450-472]	yes	no	3	0.0032581	26.754				1				1	4719000	0	0	0	1960600	0	0	0	2758400
VGVLAATMEAK	11	0	1088.59	A0A1D5PTF4;A0A3Q3B025	A0A1D5PTF4	A0A1D5PTF4_CHICK	LIMA1	LIM zinc-binding domain-containing protein OS=Gallus gallus OX=9031 GN=LIMA1 PE=4 SV=2	80.936	728	[473-483]	yes	no	2	2.6772e-05	91.087		1		1		1		1	21473000	0	3953400	0	4553100	0	6698100	0	6268900
AATALKGVVK	10	1	956.602	F1NK96	F1NK96	F1NK96_CHICK	PDIA6	Uncharacterized protein OS=Gallus gallus OX=9031 GN=PDIA6 PE=3 SV=1	48.788	447	[73-82]	yes	yes	2	2.569e-08	119.21		1		1		1		1	14484000	0	4841500	0	3608200	0	3891500	0	2143000
ELSVGRGSTAPVGGGAFPK	19	1	1785.94	F1NK96	F1NK96	F1NK96_CHICK	PDIA6	Uncharacterized protein OS=Gallus gallus OX=9031 GN=PDIA6 PE=3 SV=1	48.788	447	[393-411]	yes	yes	3	0.0040534	33.697		1							2068600	0	2068600	0	0	0	0	0	0
GSTAPVGGGAFPK	13	0	1144.59	F1NK96	F1NK96	F1NK96_CHICK	PDIA6	Uncharacterized protein OS=Gallus gallus OX=9031 GN=PDIA6 PE=3 SV=1	48.788	447	[399-411]	yes	yes	2	0.0094175	56.013		1				1		1	29861000	0	12310000	0	0	0	10410000	0	7140400
LAAVDATVNQMLANR	15	0	1585.82	F1NK96	F1NK96	F1NK96_CHICK	PDIA6	Uncharacterized protein OS=Gallus gallus OX=9031 GN=PDIA6 PE=3 SV=1	48.788	447	[223-237]	yes	yes	2	0.0001816	61.353		1		1					3029500	0	1645100	0	1384400	0	0	0	0
SLVKDRLSGR	10	2	1129.66	F1NK96	F1NK96	F1NK96_CHICK	PDIA6	Uncharacterized protein OS=Gallus gallus OX=9031 GN=PDIA6 PE=3 SV=1	48.788	447	[138-147]	yes	yes	3	0.0025645	68.893								1	4381600	0	0	0	0	0	0	0	4381600
APAMFNIR	8	0	918.475	F2Z4K7;A0A1D5PY92	F2Z4K7	F2Z4K7_CHICK	RPS3A	40S ribosomal protein S3a OS=Gallus gallus OX=9031 GN=RPS3A PE=3 SV=3	29.867	264	[35-42]	yes	no	2	0.0065924	52.683				1					2044100	0	0	0	2044100	0	0	0	0
EVQTNDLKEVVNK	13	1	1514.79	F2Z4K7;A0A1D5PY92	F2Z4K7	F2Z4K7_CHICK	RPS3A	40S ribosomal protein S3a OS=Gallus gallus OX=9031 GN=RPS3A PE=3 SV=3	29.867	264	[175-187]	yes	no	3	0.0088017	41.684				1					3131300	0	0	0	3131300	0	0	0	0
LITEDVQGK	9	0	1001.54	F2Z4K7;A0A1D5PY92	F2Z4K7	F2Z4K7_CHICK	RPS3A	40S ribosomal protein S3a OS=Gallus gallus OX=9031 GN=RPS3A PE=3 SV=3	29.867	264	[86-94]	yes	no	2	0.015574	72.485				1					1539700	0	0	0	1539700	0	0	0	0
NIGKTLVTRTQGTK	14	2	1515.87	F2Z4K7;A0A1D5PY92	F2Z4K7	F2Z4K7_CHICK	RPS3A	40S ribosomal protein S3a OS=Gallus gallus OX=9031 GN=RPS3A PE=3 SV=3	29.867	264	[43-56]	yes	no	3	0.008894	37.954				1					1395800	0	0	0	1395800	0	0	0	0
TQGTKIASDGLKGR	14	2	1430.78	F2Z4K7;A0A1D5PY92	F2Z4K7	F2Z4K7_CHICK	RPS3A	40S ribosomal protein S3a OS=Gallus gallus OX=9031 GN=RPS3A PE=3 SV=3	29.867	264	[52-65]	yes	no	3	1.4732e-07	93.494				1					7568400	0	0	0	7568400	0	0	0	0
EGIPPDQQR	9	0	1038.51	P79781;A0A1D5P546;P0CG62;O42388;A0A1L1RTM7	P79781	RS27A_CHICK	RPS27A	Ubiquitin-40S ribosomal protein S27a OS=Gallus gallus OX=9031 GN=RPS27A PE=2 SV=3	17.979	156	[34-42]	yes	no	2	0.003229	86.794		1	1	1	1	1	1	1	54851000	0	8212900	7838200	5920000	7784600	8545900	9675200	6873800
ESTLHLVLR	9	0	1066.61	P79781;A0A1D5P546;P0CG62;O42388;P62985	P79781	RS27A_CHICK	RPS27A	Ubiquitin-40S ribosomal protein S27a OS=Gallus gallus OX=9031 GN=RPS27A PE=2 SV=3	17.979	156	[64-72]	yes	no	2	2.4565e-37	168.23		1	1	1					17009000	0	5000600	6920500	5088200	0	0	0	0
IQDKEGIPPDQQR	13	1	1522.77	P79781;A0A1D5P546;P0CG62;O42388;A0A1L1RTM7	P79781	RS27A_CHICK	RPS27A	Ubiquitin-40S ribosomal protein S27a OS=Gallus gallus OX=9031 GN=RPS27A PE=2 SV=3	17.979	156	[30-42]	yes	no	3	0.011777	37.613				1				1	7340800	0	0	0	4302200	0	0	0	3038600
MQIFVK	6	0	764.425	P79781;A0A1D5P546;P0CG62;O42388;A0A1L1RTM7	P79781	RS27A_CHICK	RPS27A	Ubiquitin-40S ribosomal protein S27a OS=Gallus gallus OX=9031 GN=RPS27A PE=2 SV=3	17.979	156	[1-6]	yes	no	2	0.0062197	83.229		1		1				1	9518100	0	2989200	0	2754200	0	0	0	3774700
TLSDYNIQK	9	0	1080.55	P79781;A0A1D5P546;P0CG62	P79781	RS27A_CHICK	RPS27A	Ubiquitin-40S ribosomal protein S27a OS=Gallus gallus OX=9031 GN=RPS27A PE=2 SV=3	17.979	156	[55-63]	yes	no	2	0.011255	77.282			1		1	1			36858000	0	0	11133000	0	13646000	12080000	0	0
ILMEHIHK	8	0	1019.56	Q5ZKK8	Q5ZKK8	Q5ZKK8_CHICK	RPL19	Ribosomal protein L19 OS=Gallus gallus OX=9031 GN=RPL19 PE=2 SV=1	23.413	196	[137-144]	yes	yes	2	0.0053078	58.917				1					1354800	0	0	0	1354800	0	0	0	0
KKLLADQAEAR	11	2	1241.71	Q5ZKK8	Q5ZKK8	Q5ZKK8_CHICK	RPL19	Ribosomal protein L19 OS=Gallus gallus OX=9031 GN=RPL19 PE=2 SV=1	23.413	196	[152-162]	yes	yes	3	0.0035334	62.408		1		1					4672600	0	1862200	0	2810300	0	0	0	0
KLLADQAEARR	11	2	1269.72	Q5ZKK8	Q5ZKK8	Q5ZKK8_CHICK	RPL19	Ribosomal protein L19 OS=Gallus gallus OX=9031 GN=RPL19 PE=2 SV=1	23.413	196	[153-163]	yes	yes	3	0.020932	22.232				1					0	0	0	0	0	0	0	0	0
LLADQAEAR	9	0	985.519	Q5ZKK8	Q5ZKK8	Q5ZKK8_CHICK	RPL19	Ribosomal protein L19 OS=Gallus gallus OX=9031 GN=RPL19 PE=2 SV=1	23.413	196	[154-162]	yes	yes	2	0.0063817	82.279				1					3752200	0	0	0	3752200	0	0	0	0
LLADQAEARR	10	1	1141.62	Q5ZKK8	Q5ZKK8	Q5ZKK8_CHICK	RPL19	Ribosomal protein L19 OS=Gallus gallus OX=9031 GN=RPL19 PE=2 SV=1	23.413	196	[154-163]	yes	yes	3	0.0077014	51.276		1		1					6379000	0	1205500	0	5173500	0	0	0	0
AIFKLESR	8	1	962.555	A0A1D5PPL7;A0A1D5PG30	A0A1D5PPL7	A0A1D5PPL7_CHICK	EEF1D	Uncharacterized protein OS=Gallus gallus OX=9031 GN=EEF1D PE=3 SV=3	32.325	291	[104-111]	yes	no	2	0.022974	33.797				1					886300	0	0	0	886300	0	0	0	0
KVELPSASPAK	11	1	1125.64	A0A1D5PPL7;A0A1D5PG30	A0A1D5PPL7	A0A1D5PPL7_CHICK	EEF1D	Uncharacterized protein OS=Gallus gallus OX=9031 GN=EEF1D PE=3 SV=3	32.325	291	[141-151]	yes	no	2	1.823e-06	104.22		1							8272000	0	8272000	0	0	0	0	0	0
SLAGSASTSSSGPGDQNELLSR	22	0	2120	A0A1D5PPL7;A0A1D5PG30	A0A1D5PPL7	A0A1D5PPL7_CHICK	EEF1D	Uncharacterized protein OS=Gallus gallus OX=9031 GN=EEF1D PE=3 SV=3	32.325	291	[62-83]	yes	no	2	0.00013378	46.964		1		1		1		1	10417000	0	2556900	0	4128300	0	2087200	0	1645000
SVQMDGLVWGASK	13	0	1376.68	A0A1D5PPL7;A0A1D5PG30	A0A1D5PPL7	A0A1D5PPL7_CHICK	EEF1D	Uncharacterized protein OS=Gallus gallus OX=9031 GN=EEF1D PE=3 SV=3	32.325	291	[230-242]	yes	no	2	0.0012097	60.434		1		1		1			7675900	0	2471200	0	3536100	0	1668600	0	0
FAVRDMR	7	1	893.454	A0A1I7Q425;Q90835;A0A1L1RRR1;A0A1D5P5X9;F1N9H4	A0A1I7Q425	A0A1I7Q425_CHICK	EEF1A1	Uncharacterized protein OS=Gallus gallus OX=9031 GN=EEF1A1 PE=3 SV=1	44.314	413	[375-381]	yes	no	2	0.012297	64.776								1	2654600	0	0	0	0	0	0	0	2654600
IGGIGTVPVGR	11	0	1024.6	A0A1I7Q425;Q90835;A0A1L1RRR1;A0A1D5P5X9;F1N9H4	A0A1I7Q425	A0A1I7Q425_CHICK	EEF1A1	Uncharacterized protein OS=Gallus gallus OX=9031 GN=EEF1A1 PE=3 SV=1	44.314	413	[207-217]	yes	no	2	1.9639e-08	110.87	1	1	1	1	1	1		1	70806000	3366500	7659300	3055100	13685000	3795300	20876000	0	18370000
KLEDGPKFLK	10	2	1173.68	A0A1I7Q425;Q90835;A0A1L1RRR1;A0A1D5P5X9	A0A1I7Q425	A0A1I7Q425_CHICK	EEF1A1	Uncharacterized protein OS=Gallus gallus OX=9031 GN=EEF1A1 PE=3 SV=1	44.314	413	[337-346]	yes	no	3	0.0042302	61.435				1		1		1	32802000	0	0	0	8380400	0	12280000	0	12142000
STTTGHLIYK	10	0	1119.59	A0A1I7Q425;Q90835;A0A1L1RRR1;F1N9H4	A0A1I7Q425	A0A1I7Q425_CHICK	EEF1A1	Uncharacterized protein OS=Gallus gallus OX=9031 GN=EEF1A1 PE=3 SV=1	44.314	413	[21-30]	yes	no	2	0.01096	67.993						1			2205300	0	0	0	0	0	2205300	0	0
ITELQSTAER	10	0	1146.59	A0A3Q2U5W6	A0A3Q2U5W6	A0A3Q2U5W6_CHICK	LOC107050955	SH3 domain-containing protein OS=Gallus gallus OX=9031 GN=LOC107050955 PE=4 SV=1	78.326	700	[11-20]	yes	yes	2	5.723e-08	108.98				1					2638800	0	0	0	2638800	0	0	0	0
LLREEHPAR	9	1	1119.61	A0A3Q2U5W6	A0A3Q2U5W6	A0A3Q2U5W6_CHICK	LOC107050955	SH3 domain-containing protein OS=Gallus gallus OX=9031 GN=LOC107050955 PE=4 SV=1	78.326	700	[21-29]	yes	yes	3	0.0083796	52.278		1				1		1	5372700	0	1845700	0	0	0	2094600	0	1432400
RAQAVVQLKPR	11	2	1264.77	A0A3Q2U5W6;A0A3Q2UFB1	A0A3Q2U5W6	A0A3Q2U5W6_CHICK	LOC107050955	SH3 domain-containing protein OS=Gallus gallus OX=9031 GN=LOC107050955 PE=4 SV=1	78.326	700	[126-136]	yes	no	3	0.0015912	70.977				1					1536600	0	0	0	1536600	0	0	0	0
SAQVLAQPEDGASAPLLR	18	0	1821.96	A0A3Q2U5W6;A0A3Q2UFB1	A0A3Q2U5W6	A0A3Q2U5W6_CHICK	LOC107050955	SH3 domain-containing protein OS=Gallus gallus OX=9031 GN=LOC107050955 PE=4 SV=1	78.326	700	[386-403]	yes	no	2	0.0033764	45.28				1					2190800	0	0	0	2190800	0	0	0	0
IAGPGLGTAVR	11	0	1010.59	F1N8D4;A0A1D5PXM1;A0A3Q2U9M2;A0A1D5NYG3	F1N8D4	F1N8D4_CHICK	FLNB	Uncharacterized protein OS=Gallus gallus OX=9031 GN=FLNB PE=3 SV=4	273	2549	[1445-1455]	yes	no	2	0.014683	61.65				1		1			5704300	0	0	0	3381500	0	2322800	0	0
TGEEVGFVVDAK	12	0	1249.62	F1N8D4;A0A1D5PXM1;A0A3Q2U9M2;A0A1D5NYG3	F1N8D4	F1N8D4_CHICK	FLNB	Uncharacterized protein OS=Gallus gallus OX=9031 GN=FLNB PE=3 SV=4	273	2549	[1649-1660]	yes	no	2	8.8262e-05	87.298		1		1		1			7052900	0	1195000	0	3755900	0	2102000	0	0
VIATGPGLER	10	0	1011.57	F1N8D4;A0A1D5PXM1;A0A3Q2U9M2;A0A1D5NYG3	F1N8D4	F1N8D4_CHICK	FLNB	Uncharacterized protein OS=Gallus gallus OX=9031 GN=FLNB PE=3 SV=4	273	2549	[1155-1164]	yes	no	2	0.0041466	77.732				1		1			8319700	0	0	0	5241200	0	3078500	0	0
VKVEPAVDTSR	11	1	1199.65	F1N8D4;A0A1D5PXM1;A0A3Q2U9M2;A0A1D5NYG3	F1N8D4	F1N8D4_CHICK	FLNB	Uncharacterized protein OS=Gallus gallus OX=9031 GN=FLNB PE=3 SV=4	273	2549	[1239-1249]	yes	no	2	0.0056954	43.282						1			0	0	0	0	0	0	0	0	0
ASGNYATVISHNPETK	16	0	1687.82	F1NIX0	F1NIX0	F1NIX0_CHICK	RPL8	60S ribosomal protein L8 OS=Gallus gallus OX=9031 GN=RPL8 PE=3 SV=2	28.023	257	[129-144]	yes	yes	2	0.0023165	51.013				1					2303300	0	0	0	2303300	0	0	0	0
ASGNYATVISHNPETKKTR	19	2	2073.06	F1NIX0	F1NIX0	F1NIX0_CHICK	RPL8	60S ribosomal protein L8 OS=Gallus gallus OX=9031 GN=RPL8 PE=3 SV=2	28.023	257	[129-147]	yes	yes	4	0.02136	13.037				1					3008400	0	0	0	3008400	0	0	0	0
AVVGIVAGGGR	11	0	954.561	F1NIX0	F1NIX0	F1NIX0_CHICK	RPL8	60S ribosomal protein L8 OS=Gallus gallus OX=9031 GN=RPL8 PE=3 SV=2	28.023	257	[164-174]	yes	yes	2	0.00027173	86.953				1					4389100	0	0	0	4389100	0	0	0	0
KVGLIAAR	8	1	826.539	F1NIX0	F1NIX0	F1NIX0_CHICK	RPL8	60S ribosomal protein L8 OS=Gallus gallus OX=9031 GN=RPL8 PE=3 SV=2	28.023	257	[234-241]	yes	yes	2	0.013592	100.07				1					8886800	0	0	0	8886800	0	0	0	0
APIIAVTR	8	0	839.523	F1NW43;P00548;A0A1D5P9V0	F1NW43	F1NW43_CHICK	PKLR	Pyruvate kinase OS=Gallus gallus OX=9031 GN=PKLR PE=3 SV=2	57.874	530	[447-454]	yes	no	2	0.019914	77.058						1			3266900	0	0	0	0	0	3266900	0	0
EAEAAIFHR	9	0	1042.52	F1NW43	F1NW43	F1NW43_CHICK	PKLR	Pyruvate kinase OS=Gallus gallus OX=9031 GN=PKLR PE=3 SV=2	57.874	530	[383-391]	yes	yes	2	0.00063471	100.19		1		1		1		1	10209000	0	1736300	0	2329500	0	3686400	0	2456500
NTGIICTIGPASR	13	0	1358.7	F1NW43;P00548;A0A1D5P9V0	F1NW43	F1NW43_CHICK	PKLR	Pyruvate kinase OS=Gallus gallus OX=9031 GN=PKLR PE=3 SV=2	57.874	530	[43-55]	yes	no	2	0.00047196	80.979		1		1		1		1	14914000	0	2417000	0	3692700	0	4759900	0	4044100
SVDKLKEMIK	10	2	1189.67	F1NW43;P00548;A0A1D5P9V0	F1NW43	F1NW43_CHICK	PKLR	Pyruvate kinase OS=Gallus gallus OX=9031 GN=PKLR PE=3 SV=2	57.874	530	[56-65]	yes	no	3	0.003701	50.284				1		1			6341200	0	0	0	3038700	0	3302500	0	0
DGRGAAQNIIPASTGAAK	18	1	1696.89	P00356	P00356	G3P_CHICK	GAPDH	Glyceraldehyde-3-phosphate dehydrogenase OS=Gallus gallus OX=9031 GN=GAPDH PE=2 SV=3	35.704	333	[196-213]	yes	yes	2;3	0.0064693	40.577				1		1			17471000	0	0	0	3980900	0	13490000	0	0
GAAQNIIPASTGAAK	15	0	1368.74	P00356	P00356	G3P_CHICK	GAPDH	Glyceraldehyde-3-phosphate dehydrogenase OS=Gallus gallus OX=9031 GN=GAPDH PE=2 SV=3	35.704	333	[199-213]	yes	yes	2	4.6438e-05	76.927		1		1				1	30294000	0	5070000	0	13594000	0	0	0	11630000
IVSNASCTTNCLAPLAK	17	0	1818.9	P00356	P00356	G3P_CHICK	GAPDH	Glyceraldehyde-3-phosphate dehydrogenase OS=Gallus gallus OX=9031 GN=GAPDH PE=2 SV=3	35.704	333	[144-160]	yes	yes	2	0.0065768	43.628						1			3168300	0	0	0	0	0	3168300	0	0
TVDGPSGKLWR	11	1	1214.64	P00356	P00356	G3P_CHICK	GAPDH	Glyceraldehyde-3-phosphate dehydrogenase OS=Gallus gallus OX=9031 GN=GAPDH PE=2 SV=3	35.704	333	[185-195]	yes	yes	3	0.0073876	48.004		1		1		1		1	13403000	0	1512100	0	3374000	0	5556300	0	2960700
SETAPAAAPDAPAPGAK	17	0	1520.75	P08284;A0A452J861	P08284	H101_CHICK		Histone H1.01 OS=Gallus gallus OX=9031 PE=1 SV=2	22.045	219	[2-18]	yes	no	2	0.00017955	52.928				1					1596300	0	0	0	1596300	0	0	0	0
ALAAGGYDVEKNNSR	15	1	1563.76	P08284;A0A452J861;P09987;F1NME1;P08288;P08287;F1NPJ2;P08286	P08286	H110_CHICK		Histone H1.10 OS=Gallus gallus OX=9031 PE=1 SV=3	22.003	220	[66-80]	no	no	2;3	0.00022786	63.894		1		2					7988000	0	1581300	0	6406700	0	0	0	0
KPAGPSVTELITK	13	1	1339.77	P08284;A0A452J861;P09987;F1NME1;P08288;P08287;F1NPJ2;P08285;P08286	P08286	H110_CHICK		Histone H1.10 OS=Gallus gallus OX=9031 PE=1 SV=3	22.003	220	[35-47]	no	no	2	0.022629	57.019		1							2131700	0	2131700	0	0	0	0	0	0
SETAPAAAPAVAAPAAK	17	0	1492.79	P08286	P08286	H110_CHICK		Histone H1.10 OS=Gallus gallus OX=9031 PE=1 SV=3	22.003	220	[2-18]	yes	yes	2	3.9054e-07	70.942				1					2211900	0	0	0	2211900	0	0	0	0
SLVSKGTLVQTK	12	1	1259.74	P08284;A0A452J861;P09987;F1NME1;P08288;P08287;F1NPJ2;P08285;P08286	P08286	H110_CHICK		Histone H1.10 OS=Gallus gallus OX=9031 PE=1 SV=3	22.003	220	[87-98]	no	no	2;3	8.7307e-39	167.18				2					13097000	0	0	0	13097000	0	0	0	0
GFMVTR	6	0	709.358	P13731	P13731	SERPH_CHICK	SERPINH1	Serpin H1 OS=Gallus gallus OX=9031 GN=SERPINH1 PE=1 SV=2	45.682	405	[210-215]	yes	yes	2	0.016941	50.12				1		1		1	7736000	0	0	0	1916300	0	3485300	0	2334400
KLSDKATTLADR	12	2	1317.73	P13731	P13731	SERPH_CHICK	SERPINH1	Serpin H1 OS=Gallus gallus OX=9031 GN=SERPINH1 PE=1 SV=2	45.682	405	[22-33]	yes	yes	3	0.018113	34.386						1			1593400	0	0	0	0	0	1593400	0	0
LSDKATTLADR	11	1	1189.63	P13731	P13731	SERPH_CHICK	SERPINH1	Serpin H1 OS=Gallus gallus OX=9031 GN=SERPINH1 PE=1 SV=2	45.682	405	[23-33]	yes	yes	3	0.010031	44.299						1			2496500	0	0	0	0	0	2496500	0	0
SYTVGVPMMHR	11	0	1276.61	P13731	P13731	SERPH_CHICK	SERPINH1	Serpin H1 OS=Gallus gallus OX=9031 GN=SERPINH1 PE=1 SV=2	45.682	405	[216-226]	yes	yes	2	0.00040307	79.906				1		2		2	25414000	0	0	0	5895600	0	10976000	0	8541800
ELREGTENELSR	12	1	1431.7	A0A1D5P062;A0A1D5NWP2	A0A1D5P062	A0A1D5P062_CHICK	STIM1	SAM domain-containing protein OS=Gallus gallus OX=9031 GN=STIM1 PE=4 SV=1	76.41	676	[292-303]	yes	no	3	2.8283e-08	100.04				1		1		1	18584000	0	0	0	3162000	0	9184300	0	6238000
KLQLSGHAMPR	11	1	1236.68	A0A1D5P062;A0A1D5NWP2	A0A1D5P062	A0A1D5P062_CHICK	STIM1	SAM domain-containing protein OS=Gallus gallus OX=9031 GN=STIM1 PE=4 SV=1	76.41	676	[146-156]	yes	no	3	0.0031027	48.44						1		1	9797800	0	0	0	0	0	5387700	0	4410100
LQLSGHAMPR	10	0	1108.58	A0A1D5P062;A0A1D5NWP2	A0A1D5P062	A0A1D5P062_CHICK	STIM1	SAM domain-containing protein OS=Gallus gallus OX=9031 GN=STIM1 PE=4 SV=1	76.41	676	[147-156]	yes	no	3	0.0066687	41.117						1			1808100	0	0	0	0	0	1808100	0	0
AITGASLAEIMAK	13	0	1274.69	A0A1L1RLL0	A0A1L1RLL0	A0A1L1RLL0_CHICK	RPL24	TRASH domain-containing protein OS=Gallus gallus OX=9031 GN=RPL24 PE=3 SV=2	17.688	156	[80-92]	yes	yes	2	0.00011845	78.655		1		1					14085000	0	2325700	0	11759000	0	0	0	0
IVKPVKVSAPR	11	2	1192.77	A0A1L1RLL0	A0A1L1RLL0	A0A1L1RLL0_CHICK	RPL24	TRASH domain-containing protein OS=Gallus gallus OX=9031 GN=RPL24 PE=3 SV=2	17.688	156	[141-151]	yes	yes	3	0.0053482	52.693		1		1					11384000	0	1826500	0	9557600	0	0	0	0
TAVSAAKAPTKAAPK	15	2	1410.82	A0A1L1RLL0	A0A1L1RLL0	A0A1L1RLL0_CHICK	RPL24	TRASH domain-containing protein OS=Gallus gallus OX=9031 GN=RPL24 PE=3 SV=2	17.688	156	[124-138]	yes	yes	3	1.2805e-07	91.969				1					12953000	0	0	0	12953000	0	0	0	0
KFAMKEMGTPDVR	13	2	1508.75	A0A1L1RNU2;A0A1L1RT94	A0A1L1RNU2	A0A1L1RNU2_CHICK	RPL31	60S ribosomal protein L31 OS=Gallus gallus OX=9031 GN=RPL31 PE=3 SV=2	15.63	136	[62-74]	yes	no	3	0.0022316	47.189				1					6449400	0	0	0	6449400	0	0	0	0
LNKAVWAK	8	1	928.549	A0A1L1RNU2;A0A1L1RT94	A0A1L1RNU2	A0A1L1RNU2_CHICK	RPL31	60S ribosomal protein L31 OS=Gallus gallus OX=9031 GN=RPL31 PE=3 SV=2	15.63	136	[79-86]	yes	no	2	0.0027588	110.63				1					2670100	0	0	0	2670100	0	0	0	0
SAINEVVTR	9	0	987.535	A0A1L1RNU2;A0A1L1RT94	A0A1L1RNU2	A0A1L1RNU2_CHICK	RPL31	60S ribosomal protein L31 OS=Gallus gallus OX=9031 GN=RPL31 PE=3 SV=2	15.63	136	[26-34]	yes	no	2	0.0026303	89.355		1		1					11184000	0	1395300	0	9789100	0	0	0	0
MALVGIGVK	9	0	886.531	A0A1L1RXE9;F1P582	A0A1L1RXE9	A0A1L1RXE9_CHICK	UQCRC2	Uncharacterized protein OS=Gallus gallus OX=9031 GN=UQCRC2 PE=4 SV=2	45.772	430	[222-230]	yes	no	2	0.0090611	43.124						1			1660900	0	0	0	0	0	1660900	0	0
VAVSAAAER	9	0	872.472	A0A1L1RXE9;F1P582	A0A1L1RXE9	A0A1L1RXE9_CHICK	UQCRC2	Uncharacterized protein OS=Gallus gallus OX=9031 GN=UQCRC2 PE=4 SV=2	45.772	430	[24-32]	yes	no	2	0.0073399	81.296				1				1	5851600	0	0	0	3664700	0	0	0	2186900
VAVSAAAERVK	11	1	1099.63	A0A1L1RXE9;F1P582	A0A1L1RXE9	A0A1L1RXE9_CHICK	UQCRC2	Uncharacterized protein OS=Gallus gallus OX=9031 GN=UQCRC2 PE=4 SV=2	45.772	430	[24-34]	yes	no	3	0.0008776	76.143						1			1828900	0	0	0	0	0	1828900	0	0
LLLPGELAK	9	0	952.596	A0A3Q2UDI2;Q9PSW9;P0C1H5;P0C1H4;P0C1H3;A0A1D5PY49	A0A3Q2UDI2	A0A3Q2UDI2_CHICK	HIST1H2B5L	Histone H2B OS=Gallus gallus OX=9031 GN=HIST1H2B5L PE=3 SV=1	13.951	126	[101-109]	yes	no	2	0.016083	71.501		1							3540600	0	3540600	0	0	0	0	0	0
QVHPDTGISSK	11	0	1167.59	A0A3Q2UDI2;Q9PSW9;P0C1H5;P0C1H4;P0C1H3;A0A1D5PY49	A0A3Q2UDI2	A0A3Q2UDI2_CHICK	HIST1H2B5L	Histone H2B OS=Gallus gallus OX=9031 GN=HIST1H2B5L PE=3 SV=1	13.951	126	[48-58]	yes	no	3	0.0079434	43.544		1				1			2236100	0	0	0	0	0	2236100	0	0
STITSREIQTAVR	13	1	1460.79	A0A3Q2UDI2;Q9PSW9;P0C1H5;P0C1H4;P0C1H3	A0A3Q2UDI2	A0A3Q2UDI2_CHICK	HIST1H2B5L	Histone H2B OS=Gallus gallus OX=9031 GN=HIST1H2B5L PE=3 SV=1	13.951	126	[88-100]	yes	no	3	0.02074	32.624				1					3048600	0	0	0	3048600	0	0	0	0
SFDLPGSQR	9	0	1005.49	E1C0Z0;A0A3Q3AR57	E1C0Z0	E1C0Z0_CHICK	HELZ2	Uncharacterized protein OS=Gallus gallus OX=9031 GN=HELZ2 PE=4 SV=4	316.166	2773	[2311-2319]	yes	no	2	0.022236	60.59		1		1					4345100	0	1183700	0	3161500	0	0	0	0
TSEDMDLLAK	10	0	1121.53	E1C0Z0;A0A3Q3AR57	E1C0Z0	E1C0Z0_CHICK	HELZ2	Uncharacterized protein OS=Gallus gallus OX=9031 GN=HELZ2 PE=4 SV=4	316.166	2773	[548-557]	yes	no	2	0.0016219	69.423				1					1416700	0	0	0	1416700	0	0	0	0
VLNTIMTR	8	0	946.527	E1C0Z0;A0A3Q3AR57	E1C0Z0	E1C0Z0_CHICK	HELZ2	Uncharacterized protein OS=Gallus gallus OX=9031 GN=HELZ2 PE=4 SV=4	316.166	2773	[1134-1141]	yes	no	2	0.0083362	47.849				1					1103900	0	0	0	1103900	0	0	0	0
AVLVDLEPGTMDSVR	15	0	1600.81	F1NYB1;P09206;P09653	F1NYB1	F1NYB1_CHICK	TUBB4B	Tubulin beta chain OS=Gallus gallus OX=9031 GN=TUBB4B PE=3 SV=4	49.861	445	[63-77]	yes	no	2	1.2619e-07	89.548		1		1		1		1	35120000	0	8568500	0	12729000	0	6124800	0	7697500
IMNTFSVVPSPK	12	0	1318.7	F1NYB1;P09206;P09207;P09244;P09652;F1NMU4;A0A1D5PEI5	F1NYB1	F1NYB1_CHICK	TUBB4B	Tubulin beta chain OS=Gallus gallus OX=9031 GN=TUBB4B PE=3 SV=4	49.861	445	[163-174]	no	no	2	0.002733	54.608				1					1676000	0	0	0	1676000	0	0	0	0
LAVNMVPFPR	10	0	1142.63	F1NYB1;P09206;P09207;P09653;P09244;P09652;F1NMU4;A0A1D5PEI5;G1K338;P32882;P09203	F1NYB1	F1NYB1_CHICK	TUBB4B	Tubulin beta chain OS=Gallus gallus OX=9031 GN=TUBB4B PE=3 SV=4	49.861	445	[253-262]	no	no	2	0.0022396	65.252				1		1		1	6630000	0	0	0	3113400	0	1719100	0	1797500
DVNAAIATIK	10	0	1014.57	P02552;F1NW97;A0A1D5NXV1;P09644;F1NWX0;A0A1D5NW27;A0A1D5P198;A0A1L1RJP8	P02552	TBA1_CHICK		Tubulin alpha-1 chain (Fragment) OS=Gallus gallus OX=9031 PE=1 SV=1	45.901	412	[288-297]	yes	no	2	0.0010371	84.213		1		1				1	6908700	0	2640000	0	2190000	0	0	0	2078700
DVNAAIATIKTK	12	1	1243.71	P02552;F1NW97;A0A1D5NXV1;P09644;F1NWX0;A0A1D5NW27;A0A1D5P198;A0A1L1RJP8	P02552	TBA1_CHICK		Tubulin alpha-1 chain (Fragment) OS=Gallus gallus OX=9031 PE=1 SV=1	45.901	412	[288-299]	yes	no	2	9.0553e-05	94.297		1		1					2813100	0	1268400	0	1544700	0	0	0	0
DVNAAIATIKTKR	13	2	1399.81	P02552;F1NW97;A0A1D5NXV1;P09644;F1NWX0;A0A1D5NW27;A0A1D5P198;A0A1L1RJP8	P02552	TBA1_CHICK		Tubulin alpha-1 chain (Fragment) OS=Gallus gallus OX=9031 PE=1 SV=1	45.901	412	[288-300]	yes	no	3	0.0028083	52.555		1		1					3617000	0	1494700	0	2122300	0	0	0	0
AILVDLEPGTMDSVR	15	0	1614.83	P09244;P09652;F1NMU4;A0A1D5PEI5;G1K338;P32882;P09203	P09244	TBB7_CHICK		Tubulin beta-7 chain OS=Gallus gallus OX=9031 PE=2 SV=1	49.671	444	[63-77]	yes	no	2	4.3434e-05	70.977		1	1	1		1		1	106270000	0	32365000	2444200	31164000	0	14005000	0	26290000
ASFLRAQER	9	1	1076.57	P22451	P22451	RL5_CHICK	RPL5	60S ribosomal protein L5 OS=Gallus gallus OX=9031 GN=RPL5 PE=2 SV=2	34.091	297	[285-293]	yes	yes	3	0.015027	42.395				1		1			3281700	0	0	0	2106600	0	1175100	0	0
TTTGNKVFGALK	12	1	1235.69	P22451	P22451	RL5_CHICK	RPL5	60S ribosomal protein L5 OS=Gallus gallus OX=9031 GN=RPL5 PE=2 SV=2	34.091	297	[153-164]	yes	yes	3	0.013004	38.634				1					1762500	0	0	0	1762500	0	0	0	0
VAQKKASFLR	10	2	1146.69	P22451	P22451	RL5_CHICK	RPL5	60S ribosomal protein L5 OS=Gallus gallus OX=9031 GN=RPL5 PE=2 SV=2	34.091	297	[280-289]	yes	yes	3	0.015005	33.89						1			0	0	0	0	0	0	0	0	0
GIPHLVTHDAR	11	0	1214.65	P47836	P47836	RS4_CHICK	RPS4	40S ribosomal protein S4 OS=Gallus gallus OX=9031 GN=RPS4 PE=2 SV=2	29.595	263	[135-145]	yes	yes	3	0.0053508	48.741		1		1					7786000	0	1800100	0	5985900	0	0	0	0
IGVITNRER	9	1	1056.6	P47836	P47836	RS4_CHICK	RPS4	40S ribosomal protein S4 OS=Gallus gallus OX=9031 GN=RPS4 PE=2 SV=2	29.595	263	[192-200]	yes	yes	3	0.013465	44.318				1					8408100	0	0	0	8408100	0	0	0	0
LTIAEERDKR	10	2	1229.67	P47836	P47836	RS4_CHICK	RPS4	40S ribosomal protein S4 OS=Gallus gallus OX=9031 GN=RPS4 PE=2 SV=2	29.595	263	[246-255]	yes	yes	3	0.00013391	86.624		1		1		1			16541000	0	3139000	0	10762000	0	2640000	0	0
SKSDPITLLKDR	12	2	1371.77	Q5F426;A0A1D5PEH3	Q5F426	Q5F426_CHICK	PDHA2	Pyruvate dehydrogenase E1 component subunit alpha OS=Gallus gallus OX=9031 GN=PDHA2 PE=2 SV=1	44.443	399	[319-330]	yes	no	3	0.017653	34.685						1			3333800	0	0	0	0	0	3333800	0	0
TREEIQEVR	9	1	1158.6	Q5F426;A0A1D5PEH3	Q5F426	Q5F426_CHICK	PDHA2	Pyruvate dehydrogenase E1 component subunit alpha OS=Gallus gallus OX=9031 GN=PDHA2 PE=2 SV=1	44.443	399	[310-318]	yes	no	2	0.0051521	94.692						1			6262100	0	0	0	0	0	6262100	0	0
TREEIQEVRSK	11	2	1373.73	Q5F426;A0A1D5PEH3	Q5F426	Q5F426_CHICK	PDHA2	Pyruvate dehydrogenase E1 component subunit alpha OS=Gallus gallus OX=9031 GN=PDHA2 PE=2 SV=1	44.443	399	[310-320]	yes	no	3	0.013559	35.645								1	597790	0	0	0	0	0	0	0	597790
IMNVIGEPIDERGPITTK	18	1	1982.05	Q5ZLC5;A0A1L1RY04	Q5ZLC5	ATPB_CHICK	ATP5F1B	ATP synthase subunit beta, mitochondrial OS=Gallus gallus OX=9031 GN=ATP5F1B PE=1 SV=1	56.628	533	[149-166]	yes	no	3	0.00012242	49.606		1				1		1	24344000	0	2182300	0	0	0	5863900	0	16298000
TIAMDGTEGLVR	12	0	1261.63	Q5ZLC5;A0A1L1RY04	Q5ZLC5	ATPB_CHICK	ATP5F1B	ATP synthase subunit beta, mitochondrial OS=Gallus gallus OX=9031 GN=ATP5F1B PE=1 SV=1	56.628	533	[115-126]	yes	no	2	0.00085135	70.1		1		1		1		2	30440000	0	1749500	0	4605900	0	11453000	0	12632000
TIAMDGTEGLVRGQK	15	1	1574.81	Q5ZLC5;A0A1L1RY04	Q5ZLC5	ATPB_CHICK	ATP5F1B	ATP synthase subunit beta, mitochondrial OS=Gallus gallus OX=9031 GN=ATP5F1B PE=1 SV=1	56.628	533	[115-129]	yes	no	3	3.0305e-05	71.607		1				1		1	20548000	0	1665500	0	0	0	9864000	0	9018200
LLLQVQHASK	10	0	1135.67	Q5ZMJ6;Q5ZLG7;A0A1D5PCU1	Q5ZMJ6	Q5ZMJ6_CHICK	SLC25A4	Uncharacterized protein OS=Gallus gallus OX=9031 GN=SLC25A4 PE=2 SV=1	32.968	298	[34-43]	yes	no	2;3	0.00025056	88.948						1		2	10692000	0	0	0	0	0	1110900	0	9581300
TAVAPIER	8	0	855.481	Q5ZMJ6;Q5ZLG7;A0A1D5PCU1	Q5ZMJ6	Q5ZMJ6_CHICK	SLC25A4	Uncharacterized protein OS=Gallus gallus OX=9031 GN=SLC25A4 PE=2 SV=1	32.968	298	[24-31]	yes	no	2	0.022663	46.426								1	9642500	0	0	0	0	0	0	0	9642500
TAVAPIERVK	10	1	1082.64	Q5ZMJ6;Q5ZLG7;A0A1D5PCU1	Q5ZMJ6	Q5ZMJ6_CHICK	SLC25A4	Uncharacterized protein OS=Gallus gallus OX=9031 GN=SLC25A4 PE=2 SV=1	32.968	298	[24-33]	yes	no	2;3	0.0015355	88.948								2	7477500	0	0	0	0	0	0	0	7477500
GSDSLLLKQGKK	12	2	1272.74	Q5ZMN3;F1N833	Q5ZMN3	PHB2_CHICK	PHB2	Prohibitin-2 OS=Gallus gallus OX=9031 GN=PHB2 PE=2 SV=1	33.337	301	[290-301]	yes	no	3	0.001702	68.069				1					4667900	0	0	0	4667900	0	0	0	0
IVQAEGEATAAK	12	0	1186.62	Q5ZMN3;F1N833	Q5ZMN3	PHB2_CHICK	PHB2	Prohibitin-2 OS=Gallus gallus OX=9031 GN=PHB2 PE=2 SV=1	33.337	301	[225-236]	yes	no	2	2.2494e-12	112.75		1		1		1		1	23567000	0	4432800	0	9417100	0	4944300	0	4773300
MLGEALSR	8	0	875.453	Q5ZMN3	Q5ZMN3	PHB2_CHICK	PHB2	Prohibitin-2 OS=Gallus gallus OX=9031 GN=PHB2 PE=2 SV=1	33.337	301	[237-244]	yes	yes	2	0.010887	43.808				1					1577200	0	0	0	1577200	0	0	0	0
TQGLVPEHVETR	12	0	1364.7	A0A1D5NT41;A0A3Q2UFL2;E1BW21	A0A1D5NT41	A0A1D5NT41_CHICK	MYOF	Uncharacterized protein OS=Gallus gallus OX=9031 GN=MYOF PE=3 SV=2	204.442	1804	[1719-1730]	yes	no	3	0.014541	34.685				1					1959900	0	0	0	1959900	0	0	0	0
VSLLSAAPR	9	0	912.539	A0A1D5NT41;A0A3Q2UFL2;E1BW21	A0A1D5NT41	A0A1D5NT41_CHICK	MYOF	Uncharacterized protein OS=Gallus gallus OX=9031 GN=MYOF PE=3 SV=2	204.442	1804	[1402-1410]	yes	no	2	0.022406	60.436				1					2175700	0	0	0	2175700	0	0	0	0
LAEPSQMLK	9	0	1015.54	A0A1D5PQN0;A0A1D5NYE8;E1C1V3	A0A1D5PQN0	A0A1D5PQN0_CHICK	CTNNB1	Uncharacterized protein OS=Gallus gallus OX=9031 GN=CTNNB1 PE=3 SV=1	78.53	717	[125-133]	yes	no	2	0.0033789	63.565		1		1		1		1	10797000	0	2629400	0	3404500	0	2459400	0	2303500
SPQMVSAIVR	10	0	1086.59	A0A1D5PQN0;A0A1D5NYE8	A0A1D5PQN0	A0A1D5PQN0_CHICK	CTNNB1	Uncharacterized protein OS=Gallus gallus OX=9031 GN=CTNNB1 PE=3 SV=1	78.53	717	[191-200]	yes	no	2	0.0017548	49.06				1					0	0	0	0	0	0	0	0	0
AQYQDKLAR	9	1	1091.57	A0A1D5PVA4;A0A1D5NZS8	A0A1D5PVA4	A0A1D5PVA4_CHICK	ATAD3B	AAA domain-containing protein OS=Gallus gallus OX=9031 GN=ATAD3B PE=4 SV=1	67.219	604	[137-145]	yes	no	3	0.014307	43.282				1		1			8156600	0	0	0	4072300	0	4084300	0	0
VRDIAIATR	9	1	1013.6	A0A1D5PVA4;A0A1D5NZS8	A0A1D5PVA4	A0A1D5PVA4_CHICK	ATAD3B	AAA domain-containing protein OS=Gallus gallus OX=9031 GN=ATAD3B PE=4 SV=1	67.219	604	[335-343]	yes	no	2	0.017714	83.948				1					1725300	0	0	0	1725300	0	0	0	0
ATAERLVEQGAR	12	1	1299.69	A0A3Q2UAV3;A0A1D5PI87	A0A3Q2UAV3	A0A3Q2UAV3_CHICK	HSD17B10	Uncharacterized protein OS=Gallus gallus OX=9031 GN=HSD17B10 PE=3 SV=1	40.448	392	[182-193]	yes	no	3	0.010533	42.095		1		1		1		1	7652900	0	2151500	0	2299100	0	1714700	0	1487600
LDGALRMQP	9	1	999.517	A0A3Q2UAV3;A0A1D5PI87	A0A3Q2UAV3	A0A3Q2UAV3_CHICK	HSD17B10	Uncharacterized protein OS=Gallus gallus OX=9031 GN=HSD17B10 PE=3 SV=1	40.448	392	[384-392]	yes	no	2	0.0010649	69.998		1		1					990730	0	990730	0	0	0	0	0	0
IQTQPGYANTLR	12	0	1360.71	A0A3S5ZPB7	A0A3S5ZPB7	A0A3S5ZPB7_CHICK	SLC25A3	Uncharacterized protein OS=Gallus gallus OX=9031 GN=SLC25A3 PE=3 SV=1	39.902	358	[186-197]	yes	yes	2	8.2639e-05	87.913		1		1		1		1	101520000	0	13944000	0	28263000	0	31093000	0	28217000
VRIQTQPGYANTLR	14	1	1615.88	A0A3S5ZPB7	A0A3S5ZPB7	A0A3S5ZPB7_CHICK	SLC25A3	Uncharacterized protein OS=Gallus gallus OX=9031 GN=SLC25A3 PE=3 SV=1	39.902	358	[184-197]	yes	yes	3	0.0063415	42.568						1		1	3277700	0	0	0	0	0	1406000	0	1871800
FIVEKAEQQKK	11	2	1346.76	A0A452J889;P84173	A0A452J889	A0A452J889_CHICK	PHB	Prohibitin OS=Gallus gallus OX=9031 GN=PHB PE=3 SV=1	29.783	271	[197-207]	yes	no	3	4.745e-05	90.05		1		1		1		1	33515000	0	4584700	0	9670100	0	6497000	0	12764000
QVSEDLTER	9	0	1075.51	A0A452J889;P84173	A0A452J889	A0A452J889_CHICK	PHB	Prohibitin OS=Gallus gallus OX=9031 GN=PHB PE=3 SV=1	29.783	271	[148-156]	yes	no	2	0.021646	60.436						1		1	3433000	0	0	0	0	0	1283400	0	2149500
GFSVVADTPELQR	13	0	1417.72	D2Z1L9	D2Z1L9	D2Z1L9_CHICK	LASP1	LIM and SH3 domain protein 1 OS=Gallus gallus OX=9031 GN=LASP1 PE=2 SV=1	29.655	258	[97-109]	yes	yes	2	0.011013	52.79								1	1496000	0	0	0	0	0	0	0	1496000
MGPSPSEGAEMERR	14	1	1532.67	D2Z1L9	D2Z1L9	D2Z1L9_CHICK	LASP1	LIM and SH3 domain protein 1 OS=Gallus gallus OX=9031 GN=LASP1 PE=2 SV=1	29.655	258	[131-144]	yes	yes	3	0.0019116	50.563						1		1	8580400	0	0	0	0	0	5103200	0	3477200
AALQGLLNR	9	0	954.561	E1BTT4	E1BTT4	E1BTT4_CHICK		Hydroxyacyl-CoA dehydrogenase trifunctional multienzyme complex subunit beta OS=Gallus gallus OX=9031 PE=3 SV=1	50.85	474	[82-90]	yes	yes	2	0.005079	83.614						1			1929000	0	0	0	0	0	1929000	0	0
VEQDEYALR	9	0	1121.54	E1BTT4	E1BTT4	E1BTT4_CHICK		Hydroxyacyl-CoA dehydrogenase trifunctional multienzyme complex subunit beta OS=Gallus gallus OX=9031 PE=3 SV=1	50.85	474	[239-247]	yes	yes	2	0.014332	74.127				1					1064000	0	0	0	1064000	0	0	0	0
SFDQLSPEESQER	13	0	1550.68	E1BXF4	E1BXF4	E1BXF4_CHICK	RCN1	Uncharacterized protein OS=Gallus gallus OX=9031 GN=RCN1 PE=4 SV=3	37.874	325	[65-77]	yes	yes	2	0.0086858	57.492		1							3129500	0	3129500	0	0	0	0	0	0
SFDQLSPEESQERLGK	16	1	1848.89	E1BXF4	E1BXF4	E1BXF4_CHICK	RCN1	Uncharacterized protein OS=Gallus gallus OX=9031 GN=RCN1 PE=4 SV=3	37.874	325	[65-80]	yes	yes	3	0.004462	39.005		1		1					4718300	0	2457900	0	2260400	0	0	0	0
ALTNEIAALQSK	12	0	1257.69	E1C0F1;A0A1L1RTY4	E1C0F1	E1C0F1_CHICK	RPN1	Dolichyl-diphosphooligosaccharide--protein glycosyltransferase subunit 1 OS=Gallus gallus OX=9031 GN=RPN1 PE=3 SV=3	77	692	[610-621]	yes	no	2	0.0026691	73.067				1				1	2707400	0	0	0	990490	0	0	0	1716900
SSVEAERLVAGK	12	1	1244.67	E1C0F1	E1C0F1	E1C0F1_CHICK	RPN1	Dolichyl-diphosphooligosaccharide--protein glycosyltransferase subunit 1 OS=Gallus gallus OX=9031 GN=RPN1 PE=3 SV=3	77	692	[650-661]	yes	yes	2	0.0089352	73.781								1	2654100	0	0	0	0	0	0	0	2654100
NFNQPMCK	8	0	1037.44	F1N9Z7	F1N9Z7	F1N9Z7_CHICK	OXCT1	Succinyl-CoA:3-ketoacid-coenzyme A transferase OS=Gallus gallus OX=9031 GN=OXCT1 PE=3 SV=2	56.174	517	[229-236]	yes	yes	2	0.0079226	48.504		1							2516900	0	2516900	0	0	0	0	0	0
STGCDFAVSPK	11	0	1167.52	F1N9Z7	F1N9Z7	F1N9Z7_CHICK	OXCT1	Succinyl-CoA:3-ketoacid-coenzyme A transferase OS=Gallus gallus OX=9031 GN=OXCT1 PE=3 SV=2	56.174	517	[500-510]	yes	yes	2	0.0070933	70.1		1		1		1		1	9359300	0	2316900	0	2601700	0	2076000	0	2364600
KYELGRPPANTK	12	2	1372.75	F1NB02;A0A1D5PT58	F1NB02	F1NB02_CHICK	RPS8	40S ribosomal protein S8 OS=Gallus gallus OX=9031 GN=RPS8 PE=3 SV=3	24.054	207	[25-36]	yes	no	3	0.0044391	52.555		1		1					7562500	0	0	0	7562500	0	0	0	0
LTPEEEEILNKKR	13	2	1597.87	F1NB02;A0A1D5PT58	F1NB02	F1NB02_CHICK	RPS8	40S ribosomal protein S8 OS=Gallus gallus OX=9031 GN=RPS8 PE=3 SV=3	24.054	207	[128-140]	yes	no	3;4	0.0074592	42.095		1		2					10806000	0	1246300	0	9559500	0	0	0	0
GGLVHPSLQDSGK	13	0	1293.67	F1NEF6	F1NEF6	F1NEF6_CHICK	ACAD9	Uncharacterized protein OS=Gallus gallus OX=9031 GN=ACAD9 PE=3 SV=3	67.635	614	[480-492]	yes	yes	2	0.0085407	57.785						1			1128300	0	0	0	0	0	1128300	0	0
KVDYGIMEER	10	1	1238.6	F1NEF6	F1NEF6	F1NEF6_CHICK	ACAD9	Uncharacterized protein OS=Gallus gallus OX=9031 GN=ACAD9 PE=3 SV=3	67.635	614	[470-479]	yes	yes	2	0.0068654	45.137				1					1579600	0	0	0	1579600	0	0	0	0
SNLPAKAIGHR	11	1	1162.66	F1NQ35	F1NQ35	F1NQ35_CHICK	RPL35A	60S ribosomal protein L35a OS=Gallus gallus OX=9031 GN=RPL35A PE=3 SV=3	12.583	110	[90-100]	yes	yes	3	0.0049429	56.359				1					4892500	0	0	0	4892500	0	0	0	0
VMLYPSRI	8	1	977.537	F1NQ35	F1NQ35	F1NQ35_CHICK	RPL35A	60S ribosomal protein L35a OS=Gallus gallus OX=9031 GN=RPL35A PE=3 SV=3	12.583	110	[103-110]	yes	yes	2	0.0063007	56.011				1					6094700	0	0	0	6094700	0	0	0	0
ATSTGTGGMWR	11	0	1123.51	F1NWX7	F1NWX7	F1NWX7_CHICK	SEC61B	Protein transport protein Sec61 subunit beta OS=Gallus gallus OX=9031 GN=SEC61B PE=3 SV=2	10.015	96	[47-57]	yes	yes	2	0.0031149	56.258		1		1				1	6026400	0	1700800	0	2919900	0	0	0	1405700
PGPSPSATNVGTSGR	15	0	1383.67	F1NWX7	F1NWX7	F1NWX7_CHICK	SEC61B	Protein transport protein Sec61 subunit beta OS=Gallus gallus OX=9031 GN=SEC61B PE=3 SV=2	10.015	96	[2-16]	yes	yes	2	0.0010624	61.435				1		1		1	4382800	0	0	0	1415000	0	1760600	0	1207200
TGYTLDVTTGQR	12	0	1310.65	F1NZU2;A0A1D5PJG4;A0A3Q2UAF8;E1BZR1;F6SG96;A0A1D5P954	F1NZU2	F1NZU2_CHICK	SYNCRIP	Uncharacterized protein OS=Gallus gallus OX=9031 GN=SYNCRIP PE=4 SV=2	49.682	448	[131-142]	yes	no	2	1.3745e-07	97.456		1		1		1		1	10049000	0	2176800	0	4033000	0	2142900	0	1696700
TGYTLDVTTGQRK	13	1	1438.74	F1NZU2;A0A1D5PJG4;A0A3Q2UAF8;E1BZR1;F6SG96;A0A1D5P954	F1NZU2	F1NZU2_CHICK	SYNCRIP	Uncharacterized protein OS=Gallus gallus OX=9031 GN=SYNCRIP PE=4 SV=2	49.682	448	[131-143]	yes	no	2	0.017187	61.353				1					1344500	0	0	0	1344500	0	0	0	0
GKDGEIHPVSVK	12	1	1264.68	O42283;A0A1L1RZ94	O42283	O42283_CHICK	HSPE1	10 kDa heat shock protein, mitochondrial OS=Gallus gallus OX=9031 GN=HSPE1 PE=2 SV=1	11.083	102	[55-66]	yes	no	3	0.0026682	40.725				1					0	0	0	0	0	0	0	0	0
VLQATVVAVGSGAR	14	0	1326.76	O42283;A0A1L1RZ94	O42283	O42283_CHICK	HSPE1	10 kDa heat shock protein, mitochondrial OS=Gallus gallus OX=9031 GN=HSPE1 PE=2 SV=1	11.083	102	[41-54]	yes	no	2	5.1637e-05	79.693				1				1	4721400	0	0	0	2538200	0	0	0	2183200
SADTLWGIQK	10	0	1117.58	P00340;E1BTT8	P00340	LDHA_CHICK	LDHA	L-lactate dehydrogenase A chain OS=Gallus gallus OX=9031 GN=LDHA PE=1 SV=3	36.514	332	[319-328]	yes	no	2	0.00018622	93.374						1			1369700	0	0	0	0	0	1369700	0	0
VIGSGCNLDSAR	12	0	1247.59	P00340;E1BTT8;A0A1D5NZ01	P00340	LDHA_CHICK	LDHA	L-lactate dehydrogenase A chain OS=Gallus gallus OX=9031 GN=LDHA PE=1 SV=3	36.514	332	[158-169]	yes	no	2	0.012321	61.161						1			1153000	0	0	0	0	0	1153000	0	0
AAAQLKAEGSEIR	13	1	1342.72	P09102;A0A1D5PV06;A0A1L1RZP5	P09102	PDIA1_CHICK	P4HB	Protein disulfide-isomerase OS=Gallus gallus OX=9031 GN=P4HB PE=1 SV=3	57.41	515	[71-83]	yes	no	3	0.0023865	56.951				1		1		1	10062000	0	0	0	1315500	0	5542400	0	3204500
NVIDYNGER	9	0	1078.5	P09102;A0A1D5PV06;A0A1L1RZP5	P09102	PDIA1_CHICK	P4HB	Protein disulfide-isomerase OS=Gallus gallus OX=9031 GN=P4HB PE=1 SV=3	57.41	515	[458-466]	yes	no	2	0.015574	72.485						1			2927600	0	0	0	0	0	2927600	0	0
AEAGDNVGALLR	12	0	1184.61	P84172	P84172	EFTU_CHICK	TUFM	Elongation factor Tu, mitochondrial (Fragment) OS=Gallus gallus OX=9031 GN=TUFM PE=1 SV=1	38.25	352	[306-317]	yes	yes	2	0.011023	62.823		1		1		1		1	18490000	0	2932300	0	5182100	0	5703000	0	4672200
GTVVTGTVER	10	0	1017.55	P84172	P84172	EFTU_CHICK	TUFM	Elongation factor Tu, mitochondrial (Fragment) OS=Gallus gallus OX=9031 GN=TUFM PE=1 SV=1	38.25	352	[262-271]	yes	yes	2	2.6568e-05	69.423		1		1		1		1	5453200	0	1647500	0	2327100	0	0	0	1478500
TKTPGPGAQSALR	13	1	1282.7	Q5ZHW8	Q5ZHW8	Q5ZHW8_CHICK	RPS14	Uncharacterized protein OS=Gallus gallus OX=9031 GN=RPS14 PE=2 SV=1	16.273	151	[105-117]	yes	yes	3	0.0045183	47.915				1					4387800	0	0	0	4387800	0	0	0	0
TPGPGAQSALR	11	0	1053.56	Q5ZHW8	Q5ZHW8	Q5ZHW8_CHICK	RPS14	Uncharacterized protein OS=Gallus gallus OX=9031 GN=RPS14 PE=2 SV=1	16.273	151	[107-117]	yes	yes	2	0.0070933	70.1		1				1		1	7973900	0	3176100	0	0	0	3027600	0	1770200
AAKVALTK	8	1	800.512	Q5ZIF4	Q5ZIF4	Q5ZIF4_CHICK	SLC25A13	Uncharacterized protein OS=Gallus gallus OX=9031 GN=SLC25A13 PE=2 SV=1	74.103	675	[2-9]	yes	yes	2	0.012657	55.531				1		1			2449200	0	0	0	1016000	0	1433300	0	0
MTLADIER	8	0	947.475	Q5ZIF4;F1P3D9;A0A1D5PT81	Q5ZIF4	Q5ZIF4_CHICK	SLC25A13	Uncharacterized protein OS=Gallus gallus OX=9031 GN=SLC25A13 PE=2 SV=1	74.103	675	[284-291]	yes	no	2	0.004752	61.962				1		1		1	3742300	0	0	0	1153600	0	1430100	0	1158600
LGTKIVTNERR	11	2	1285.75	Q90838	Q90838	Q90838_CHICK	PTRF	Leucine zipper protein OS=Gallus gallus OX=9031 GN=PTRF PE=2 SV=1	41.312	361	[256-266]	yes	yes	3	0.01795	31.431				1					1028900	0	0	0	1028900	0	0	0	0
SFTPDHTIYAR	11	0	1306.63	Q90838	Q90838	Q90838_CHICK	PTRF	Leucine zipper protein OS=Gallus gallus OX=9031 GN=PTRF PE=2 SV=1	41.312	361	[279-289]	yes	yes	3	0.0055183	48.44				1					2380500	0	0	0	2380500	0	0	0	0
AGNLGGGVVTIER	13	0	1241.67	Q98TF8;F1N9J4	Q98TF8	RL22_CHICK	RPL22	60S ribosomal protein L22 OS=Gallus gallus OX=9031 GN=RPL22 PE=2 SV=1	14.729	128	[53-65]	yes	no	2	0.01482	48.741				1					3673200	0	0	0	3673200	0	0	0	0
VVANSKESYELR	12	1	1393.72	Q98TF8;F1N9J4	Q98TF8	RL22_CHICK	RPL22	60S ribosomal protein L22 OS=Gallus gallus OX=9031 GN=RPL22 PE=2 SV=1	14.729	128	[102-113]	yes	no	3	0.0008694	72.34				1					1595400	0	0	0	1595400	0	0	0	0
ALLGEGGKEKLPR	13	2	1366.79	Q98TH5	Q98TH5	Q98TH5_CHICK	cRPS11	40S ribosomal protein S11 OS=Gallus gallus OX=9031 GN=cRPS11 PE=3 SV=1	18.347	158	[23-35]	yes	yes	3	0.0032958	49.423		1		1					7664100	0	1423200	0	6240900	0	0	0	0
FNVLKVTK	8	1	947.58	Q98TH5	Q98TH5	Q98TH5_CHICK	cRPS11	40S ribosomal protein S11 OS=Gallus gallus OX=9031 GN=cRPS11 PE=3 SV=1	18.347	158	[140-147]	yes	yes	2	0.0057271	57.047				1					1701700	0	0	0	1701700	0	0	0	0
ASASDGSTFVVAR	13	0	1266.62	R4GGF3;A0A1D5PR88	R4GGF3	R4GGF3_CHICK	GLIPR2	SCP domain-containing protein OS=Gallus gallus OX=9031 GN=GLIPR2 PE=4 SV=1	16.922	154	[120-132]	yes	no	2	0.0027792	69.979						1			1500500	0	0	0	0	0	1500500	0	0
GAQQYAEELAASR	13	0	1392.66	R4GGF3	R4GGF3	R4GGF3_CHICK	GLIPR2	SCP domain-containing protein OS=Gallus gallus OX=9031 GN=GLIPR2 PE=4 SV=1	16.922	154	[38-50]	yes	yes	2	0.0063327	62.303						1			1479800	0	0	0	0	0	1479800	0	0
AVLLDLEPR	9	0	1024.59	A0A1D5NU82	A0A1D5NU82	A0A1D5NU82_CHICK	TUBG1	Tubulin gamma chain OS=Gallus gallus OX=9031 GN=TUBG1 PE=3 SV=2	50.331	452	[64-72]	yes	yes	2	0.020239	63.48		1							958930	0	958930	0	0	0	0	0	0
SDYNLPMHK	9	0	1103.51	A0A1D5NUQ4	A0A1D5NUQ4	A0A1D5NUQ4_CHICK	RPL4	Ribos_L4_asso_C domain-containing protein OS=Gallus gallus OX=9031 GN=RPL4 PE=3 SV=2	43.889	390	[248-256]	yes	yes	2	0.0070424	47.082				1					2657000	0	0	0	2657000	0	0	0	0
VAVVNQIAR	9	0	968.577	A0A1D5NUY5;A0A1D5P797;A0A1D5PJY1	A0A1D5NUY5	A0A1D5NUY5_CHICK	SPTBN1	Spectrin beta chain OS=Gallus gallus OX=9031 GN=SPTBN1 PE=3 SV=2	257.142	2218	[761-769]	yes	no	2	0.017679	68.422				1					1202400	0	0	0	1202400	0	0	0	0
RYMEDNEALRK	11	2	1423.69	A0A1D5NXR2	A0A1D5NXR2	A0A1D5NXR2_CHICK	BCAP31	Endoplasmic reticulum transmembrane protein OS=Gallus gallus OX=9031 GN=BCAP31 PE=3 SV=1	27.228	240	[148-158]	yes	yes	3	0.0064627	44.612						1			0	0	0	0	0	0	0	0	0
QAHLTNQYMQR	11	0	1388.66	A0A1D5NYB2	A0A1D5NYB2	A0A1D5NYB2_CHICK	PABPC1	Polyadenylate-binding protein OS=Gallus gallus OX=9031 GN=PABPC1 PE=3 SV=2	70.872	637	[375-385]	yes	yes	3	0.0060583	41.704				1					3229300	0	0	0	3229300	0	0	0	0
ITQLELAR	8	0	942.55	A0A1D5NYK7	A0A1D5NYK7	A0A1D5NYK7_CHICK		Moesin OS=Gallus gallus OX=9031 PE=4 SV=1	68.371	580	[428-435]	yes	yes	2	0.010871	87.323				1					1772200	0	0	0	1772200	0	0	0	0
AMVIDYTGEK	10	0	1125.54	A0A1D5NZ30;P15771	A0A1D5NZ30	A0A1D5NZ30_CHICK	NCL	Nucleolin OS=Gallus gallus OX=9031 GN=NCL PE=4 SV=1	75.4	691	[437-446]	yes	no	2	0.0034644	67.993				2					2984100	0	0	0	2984100	0	0	0	0
EVMVVGVGDKIR	12	1	1300.72	A0A1D5P0U8;A0A1L1RYK0	A0A1D5P0U8	A0A1D5P0U8_CHICK	ATP5C1	ATP synthase subunit gamma OS=Gallus gallus OX=9031 GN=ATP5C1 PE=3 SV=1	32.608	293	[123-134]	yes	no	2	0.00068276	75.294				1		1		1	3902900	0	0	0	1516900	0	1179300	0	1206700
MLTKFETKSAR	11	2	1310.7	A0A1D5P185;H9L3L2	A0A1D5P185	A0A1D5P185_CHICK	COPA	Coatomer subunit alpha OS=Gallus gallus OX=9031 GN=COPA PE=4 SV=1	129.805	1150	[1-11]	yes	no	3	0.0042008	47.288				1					2888500	0	0	0	2888500	0	0	0	0
VTGADVPMPYAK	12	0	1247.62	A0A1D5P1U2	A0A1D5P1U2	A0A1D5P1U2_CHICK	PDHB	Pyruvate dehydrogenase E1 component subunit beta OS=Gallus gallus OX=9031 GN=PDHB PE=4 SV=2	38.877	359	[325-336]	yes	yes	2	0.001326	66.621						1		1	2875700	0	0	0	0	0	1723800	0	1151900
YDPQTNEWRMVASMSK	16	1	1941.87	A0A1D5P2A9;Q5ZKD9;A0A1D5PY38	A0A1D5P2A9	A0A1D5P2A9_CHICK	KLHL20	Kelch-like protein 20 OS=Gallus gallus OX=9031 GN=KLHL20 PE=4 SV=1	67.918	609	[338-353]	yes	no	3	0.022217	27.263				1					21755000	0	0	0	21755000	0	0	0	0
EIQVQHPAAK	10	0	1119.6	A0A1D5P2D9;A0A3Q2UA96	A0A1D5P2D9	A0A1D5P2D9_CHICK	LOC101751456	T-complex protein 1 subunit gamma OS=Gallus gallus OX=9031 GN=LOC101751456 PE=3 SV=2	59.302	538	[69-78]	yes	no	2	0.0062978	73.26						1			1327400	0	0	0	0	0	1327400	0	0
GAKAEEILEK	10	1	1086.59	A0A1D5P3B1	A0A1D5P3B1	A0A1D5P3B1_CHICK	RPL11	60S ribosomal protein L11 OS=Gallus gallus OX=9031 GN=RPL11 PE=3 SV=1	20.233	178	[76-85]	yes	yes	2	0.01966	75.378				1					2662500	0	0	0	2662500	0	0	0	0
QTLQSAIK	8	0	887.508	A0A1D5P3Y2;A0A3Q2U159	A0A1D5P3Y2	A0A1D5P3Y2_CHICK	PPP3CA	Serine/threonine-protein phosphatase OS=Gallus gallus OX=9031 GN=PPP3CA PE=3 SV=2	53.094	469	[401-408]	yes	no	2	0.022479	40.103			1						0	0	0	0	0	0	0	0	0
VEEVIDK	7	0	830.439	A0A1D5P5B7	A0A1D5P5B7	A0A1D5P5B7_CHICK	PREX2	Uncharacterized protein OS=Gallus gallus OX=9031 GN=PREX2 PE=4 SV=2	193.378	1710	[892-898]	yes	yes	2	0.00083172	118.06	1	1	1	1	1	1	1		40384000	5441500	6446000	5286800	5409700	5686500	5378900	6735000	0
GEVLKLETK	9	1	1015.59	A0A1D5P810	A0A1D5P810	A0A1D5P810_CHICK	ATP5O	ATP synthase peripheral stalk subunit OSCP OS=Gallus gallus OX=9031 GN=ATP5O PE=3 SV=2	26.639	249	[204-212]	yes	yes	2	0.019796	31.074						1			717630	0	0	0	0	0	717630	0	0
LAGESESNLR	10	0	1074.53	A0A1D5P8L6;A0A1D5PF52;A0A1D5P448;Q5ZMU9;A0A1D5NTY5;A0A1D5PXG2	A0A1D5P8L6	A0A1D5P8L6_CHICK		Uncharacterized protein OS=Gallus gallus OX=9031 PE=3 SV=2	49.558	448	[18-27]	yes	no	2	0.019735	30.254						1			0	0	0	0	0	0	0	0	0
GVTVQPLKR	9	1	996.608	A0A1D5PBN7;Q5ZKT8	A0A1D5PBN7	A0A1D5PBN7_CHICK	MRPL15	39S ribosomal protein L15, mitochondrial OS=Gallus gallus OX=9031 GN=MRPL15 PE=3 SV=2	33.587	297	[127-135]	yes	no	2	0.011328	84.244				1					1787600	0	0	0	1787600	0	0	0	0
KPIVATQERPSPPQDR	16	2	1817.97	A0A1D5PD62;A0A1D5P5K2;A0A1D5NVV2;A0A1D5PPG9	A0A1D5PD62	A0A1D5PD62_CHICK	RTN4	Reticulon OS=Gallus gallus OX=9031 GN=RTN4 PE=4 SV=1	36.171	326	[58-73]	yes	no	3	0.022434	26.365						1			3862800	0	0	0	0	0	3862800	0	0
IREQNRQDVK	10	2	1284.69	A0A1D5PDI5	A0A1D5PDI5	A0A1D5PDI5_CHICK	ADD2	Aldolase_II domain-containing protein OS=Gallus gallus OX=9031 GN=ADD2 PE=3 SV=2	84.131	775	[562-571]	yes	yes	3	0.021788	9.6873			1						0	0	0	0	0	0	0	0	0
VEHAEFSK	8	0	945.456	A0A1D5PH32	A0A1D5PH32	A0A1D5PH32_CHICK	GSN	Actin-depolymerizing factor OS=Gallus gallus OX=9031 GN=GSN PE=3 SV=2	80.98	730	[2-9]	yes	yes	2	0.0057811	60.436				1					1823100	0	0	0	1823100	0	0	0	0
IYIDSNNNPER	11	0	1333.63	A0A1D5PJH5;A0A1D5PW75;A0A1D5PAU8;A0A1D5PDC1;F1NW23;A0A1D5P650	A0A1D5PJH5	A0A1D5PJH5_CHICK	CLTCL1	Clathrin heavy chain OS=Gallus gallus OX=9031 GN=CLTCL1 PE=3 SV=2	182.814	1598	[864-874]	yes	no	2	0.0031856	76.465				1		1			7572400	0	0	0	4966600	0	2605800	0	0
DSTVRK	6	1	704.382	A0A1D5PJW3;A0A3Q2UJG0;A0A3Q3A5N7;A0A3Q2UI10	A0A1D5PJW3	A0A1D5PJW3_CHICK	EHBP1	Uncharacterized protein OS=Gallus gallus OX=9031 GN=EHBP1 PE=4 SV=2	132.339	1167	[945-950]	yes	no	1	0.021805	10.306		1							253620	0	253620	0	0	0	0	0	0
ISEQTYQLSR	10	0	1223.61	A0A1D5PK28;Q6R748;A0A1D5PHU2	A0A1D5PK28	A0A1D5PK28_CHICK	STXBP1	Syntaxin-binding protein 1 OS=Gallus gallus OX=9031 GN=STXBP1 PE=3 SV=1	67.435	594	[468-477]	yes	no	2	0.015128	63.283						1		1	5281100	0	0	0	0	0	3001800	0	2279300
SEKTPFETDMLTLTR	15	1	1767.87	A0A1D5PN46	A0A1D5PN46	A0A1D5PN46_CHICK	FBP2	Fructose-bisphosphatase OS=Gallus gallus OX=9031 GN=FBP2 PE=3 SV=2	37.103	340	[2-16]	yes	yes	4	0.020215	17.701						1			11684000	0	0	0	0	0	11684000	0	0
ADPKYADLPGIAR	13	1	1385.73	A0A1D5PTE2;A0A1D5PGQ9;Q9PTG6;A0A1D5PFB8;A0A1D5PCQ7	A0A1D5PTE2	A0A1D5PTE2_CHICK	DCTN2	Dynactin subunit 2 OS=Gallus gallus OX=9031 GN=DCTN2 PE=3 SV=2	44.579	398	[2-14]	yes	no	2	0.01068	42.743						1		1	2384400	0	0	0	0	0	1117600	0	1266800
TLKENDPPIPVAK	13	1	1420.79	A0A1D5PWP7	A0A1D5PWP7	A0A1D5PWP7_CHICK	PDIA4	Protein disulfide-isomerase A4 OS=Gallus gallus OX=9031 GN=PDIA4 PE=3 SV=1	72.679	641	[103-115]	yes	yes	3	0.017793	34.264						1			1092200	0	0	0	0	0	1092200	0	0
LKKNLK	6	2	742.507	A0A1D5PZA1;E1C8H5	A0A1D5PZA1	A0A1D5PZA1_CHICK	ATRX	ATP-dependent helicase ATRX OS=Gallus gallus OX=9031 GN=ATRX PE=4 SV=1	269.917	2380	[865-870]	yes	no	2	0.017026	47.045						1			1013700	0	0	0	0	0	1013700	0	0
KPAIDHAAVAAAK	13	1	1261.71	A0A1L1RIX9;Q9IAY5;A0A452J855	A0A1L1RIX9	A0A1L1RIX9_CHICK	NUDT16L1	Tudor-interacting repair regulator protein OS=Gallus gallus OX=9031 GN=NUDT16L1 PE=4 SV=2	24.015	233	[141-153]	yes	no	3	0.00024846	77.597				1		1			3371300	0	0	0	2217200	0	1154000	0	0
MGPGATAGGAEKSNVK	16	1	1473.72	A0A1L1RP46;A0A1D5PE33	A0A1L1RP46	A0A1L1RP46_CHICK	RAB1B	Uncharacterized protein OS=Gallus gallus OX=9031 GN=RAB1B PE=4 SV=2	22.708	205	[176-191]	yes	no	3	5.5612e-06	72.898						1		1	4335100	0	0	0	0	0	2362800	0	1972300
TLAALQPEQR	10	0	1125.61	A0A1L1RR71;A0A1D5PL38	A0A1L1RR71	A0A1L1RR71_CHICK	ALDH18A1	Delta-1-pyrroline-5-carboxylate synthase OS=Gallus gallus OX=9031 GN=ALDH18A1 PE=3 SV=1	87.387	797	[376-385]	yes	no	2	2.5718e-06	101.64				1		1		1	5521000	0	0	0	2391500	0	1902100	0	1227400
NLAVFDGPEQR	11	0	1244.61	A0A1L1RS76;F1NY29	A0A1L1RS76	A0A1L1RS76_CHICK	ETFDH	Electron transfer flavoprotein-ubiquinone oxidoreductase OS=Gallus gallus OX=9031 GN=ETFDH PE=4 SV=2	61.428	558	[490-500]	yes	no	2	0.011362	65.347						1		1	4068500	0	0	0	0	0	1754800	0	2313700
MNVLAPVRR	9	1	1054.61	A0A1L1RUW1	A0A1L1RUW1	A0A1L1RUW1_CHICK	RAB34	Uncharacterized protein OS=Gallus gallus OX=9031 GN=RAB34 PE=4 SV=1	29.018	259	[1-9]	yes	yes	2	0.0020951	60.788						1		1	6576000	0	0	0	0	0	3436300	0	3139800
LAHHQVIER	9	0	1101.6	A0A3Q2TSE8;A0A3Q2TZA4	A0A3Q2TSE8	A0A3Q2TSE8_CHICK		A2M_recep domain-containing protein OS=Gallus gallus OX=9031 PE=4 SV=1	29.62	270	[192-200]	yes	no	3	0.018351	34.253								1	3314800	0	0	0	0	0	0	0	3314800
LTEGCSFR	8	0	968.439	A0A3Q2TV39;A0A1D5NZ06	A0A3Q2TV39	A0A3Q2TV39_CHICK	RPS27L	40S ribosomal protein S27 OS=Gallus gallus OX=9031 GN=RPS27L PE=3 SV=1	9.547	84	[73-80]	yes	no	2	0.0031456	104.37				1					4094300	0	0	0	4094300	0	0	0	0
LSVLQR	6	0	714.439	A0A3Q2TXA9	A0A3Q2TXA9	A0A3Q2TXA9_CHICK	UBXN11	Uncharacterized protein OS=Gallus gallus OX=9031 GN=UBXN11 PE=4 SV=1	41.31	370	[262-267]	yes	yes	2	0.005234	61.006						1			4868400	0	0	0	0	0	4868400	0	0
DLRASPKR	8	2	941.541	A0A3Q2TY68;E1BQZ3	A0A3Q2TY68	A0A3Q2TY68_CHICK	SIPA1L1	Uncharacterized protein OS=Gallus gallus OX=9031 GN=SIPA1L1 PE=4 SV=1	129.615	1170	[892-899]	yes	no	2	0.017966	39.542			1		1				721760	0	0	431520	0	290250	0	0	0
MQQITGLTVK	10	0	1117.62	A0A3Q2TYL2;A0A3Q2UBD2;A0A3Q2U3S1;Q5ZLK5;F1P1W4	A0A3Q2TYL2	A0A3Q2TYL2_CHICK	P4HA2	Prolyl 4-hydroxylase subunit alpha-2 OS=Gallus gallus OX=9031 GN=P4HA2 PE=4 SV=1	57.439	499	[403-412]	yes	no	2	0.0042583	51.066						1			1645200	0	0	0	0	0	1645200	0	0
IVEQDTMPPKGVR	13	1	1468.77	A0A3Q2U0S7;Q5F491	A0A3Q2U0S7	A0A3Q2U0S7_CHICK	DDX3X	RNA helicase OS=Gallus gallus OX=9031 GN=DDX3X PE=3 SV=1	70.557	637	[342-354]	yes	no	3	0.0041384	43.544								1	1823600	0	0	0	0	0	0	0	1823600
NLVDNITGQR	10	0	1128.59	A0A3Q2U2F9	A0A3Q2U2F9	A0A3Q2U2F9_CHICK		Uncharacterized protein OS=Gallus gallus OX=9031 PE=4 SV=1	54.39	497	[274-283]	yes	yes	2	0.0096935	69.423				1				1	8155800	0	0	0	5272600	0	0	0	2883200
ALQEAYGR	8	0	906.456	A0A3Q2U335	A0A3Q2U335	A0A3Q2U335_CHICK		ADF-H domain-containing protein OS=Gallus gallus OX=9031 PE=4 SV=1	13.208	124	[11-18]	yes	yes	2	0.013281	83.614				1					1316600	0	0	0	1316600	0	0	0	0
LAELQESR	8	0	944.493	A0A3Q2U374;A0A3Q2U289	A0A3Q2U374	A0A3Q2U374_CHICK	LOC107050604	EF-hand domain-containing protein OS=Gallus gallus OX=9031 GN=LOC107050604 PE=4 SV=1	39.914	360	[3-10]	yes	no	2	0.013635	83.265								1	1261900	0	0	0	0	0	0	0	1261900
LSGIVARAETNLK	13	1	1370.79	A0A3Q2U378;A0A3Q2UAR4;A0A3Q2U8M7;F1P0T0	A0A3Q2U378	A0A3Q2U378_CHICK	TTC3	RING-type E3 ubiquitin transferase OS=Gallus gallus OX=9031 GN=TTC3 PE=4 SV=1	223.793	1948	[1579-1591]	yes	no	3	0.010043	39.878		1							2046800	0	2046800	0	0	0	0	0	0
VDREQLVQKAR	11	2	1340.75	A0A3Q2U4C6;F1NMY1;Q5F3W6	A0A3Q2U4C6	A0A3Q2U4C6_CHICK	YWHAG	14-3-3 protein gamma OS=Gallus gallus OX=9031 GN=YWHAG PE=3 SV=1	26.516	232	[2-12]	yes	no	3	0.0019646	51.998								1	2871600	0	0	0	0	0	0	0	2871600
VADISGDTQK	10	0	1032.51	A0A3Q2U5G8	A0A3Q2U5G8	A0A3Q2U5G8_CHICK		Uncharacterized protein OS=Gallus gallus OX=9031 PE=4 SV=1	39.878	371	[146-155]	yes	yes	2	0.021695	55.549						1			905470	0	0	0	0	0	905470	0	0
TVTRPQSPPHAE	12	1	1318.66	A0A3Q2U8J2	A0A3Q2U8J2	A0A3Q2U8J2_CHICK	G6PC3	Glucose-6-phosphatase OS=Gallus gallus OX=9031 GN=G6PC3 PE=3 SV=1	37.149	342	[331-342]	yes	yes	3	0.009999	42.843				1		1			6928500	0	0	0	3418300	0	3510200	0	0
LKATVTPSPVKGK	13	2	1324.81	A0A3Q2UD21;F1N9R8;A0A3Q2U1N1	A0A3Q2UD21	A0A3Q2UD21_CHICK	NUCKS1	Uncharacterized protein OS=Gallus gallus OX=9031 GN=NUCKS1 PE=4 SV=1	32.625	292	[223-235]	yes	no	3	0.02058	32.068				1					1626700	0	0	0	1626700	0	0	0	0
VRPKALQSAGSAK	13	2	1311.76	A0A3Q2UDG1;A0A1D5PBD8	A0A3Q2UDG1	A0A3Q2UDG1_CHICK	NUP98	Nuclear pore complex protein Nup96 OS=Gallus gallus OX=9031 GN=NUP98 PE=4 SV=1	155.915	1456	[543-555]	yes	no	3	0.018821	32.478		1							1599000	0	1599000	0	0	0	0	0	0
AAPGRPPPAPR	11	1	1085.61	A0A3Q2UF74	A0A3Q2UF74	A0A3Q2UF74_CHICK	MOGS	Uncharacterized protein OS=Gallus gallus OX=9031 GN=MOGS PE=3 SV=1	91.967	823	[645-655]	yes	yes	3	0.0085276	46.406						1			1566700	0	0	0	0	0	1566700	0	0
WQDIISIAK	9	0	1072.59	A0A3Q2UG64	A0A3Q2UG64	A0A3Q2UG64_CHICK		Ribonuclease H OS=Gallus gallus OX=9031 PE=4 SV=1	48.095	420	[84-92]	yes	yes	2	0.01858	66.682				1					5195700	0	0	0	5195700	0	0	0	0
MKTPVTLKQR	10	2	1200.7	A0A3Q2UJ35;F1NZS9;A0A1L1RX46	A0A3Q2UJ35	A0A3Q2UJ35_CHICK	TMPO	Uncharacterized protein OS=Gallus gallus OX=9031 GN=TMPO PE=3 SV=1	38.365	337	[193-202]	yes	no	3	0.002901	57.019						1			3075900	0	0	0	0	0	3075900	0	0
ALAQLAPAAAPSTR	14	0	1336.75	A0A3Q2UPE2	A0A3Q2UPE2	A0A3Q2UPE2_CHICK	LOC107056280	ADF-H domain-containing protein OS=Gallus gallus OX=9031 GN=LOC107056280 PE=4 SV=1	37.73	354	[131-144]	yes	yes	2	0.0047477	53.683						1			1487400	0	0	0	0	0	1487400	0	0
VIPLKSAKIR	10	2	1123.74	A0A3Q3A2K4;A0A3Q3AAS8;A0A3Q2UFK5	A0A3Q3A2K4	A0A3Q3A2K4_CHICK	LOC107054877	Uncharacterized protein OS=Gallus gallus OX=9031 GN=LOC107054877 PE=3 SV=1	46.28	424	[63-72]	yes	no	3	0.021788	0						1		1	0	0	0	0	0	0	0	0	0
VRMNVLADALK	11	1	1228.7	A0A3Q3A7P6	A0A3Q3A7P6	A0A3Q3A7P6_CHICK	RPS15A	40S ribosomal protein S15a OS=Gallus gallus OX=9031 GN=RPS15A PE=3 SV=1	14.856	130	[2-12]	yes	yes	2	9.9468e-05	85.731				1					6987500	0	0	0	6987500	0	0	0	0
AGLTEQVSHHAR	12	0	1304.66	A0A3Q3ANR7;A0A1D5NX47	A0A3Q3ANR7	A0A3Q3ANR7_CHICK	ATL2	GB1/RHD3-type G domain-containing protein OS=Gallus gallus OX=9031 GN=ATL2 PE=3 SV=1	61.158	538	[523-534]	yes	no	3	1.6659e-05	88.187						1		1	4823400	0	0	0	0	0	2599000	0	2224400
METPAHPYWPR	11	0	1383.64	A0A3Q3B0X4	A0A3Q3B0X4	A0A3Q3B0X4_CHICK	LOC100857622	EXPERA domain-containing protein OS=Gallus gallus OX=9031 GN=LOC100857622 PE=3 SV=1	24.019	218	[1-11]	yes	yes	2	0.0030592	58.676		1		1				1	39079000	0	7734800	0	17624000	0	0	0	13721000
TAQEVEQYR	9	0	1122.53	A0A3S5ZPN3	A0A3S5ZPN3	A0A3S5ZPN3_CHICK	DDX5	DEAD box protein 5 OS=Gallus gallus OX=9031 GN=DDX5 PE=3 SV=1	67.673	603	[65-73]	yes	yes	2	4.2658e-05	109.86		1				1			2245400	0	1087200	0	0	0	1158100	0	0
NKSTESLQANVQR	13	1	1473.75	A0A452J848;P41125	A0A452J848	A0A452J848_CHICK	RPL13	60S ribosomal protein L13 OS=Gallus gallus OX=9031 GN=RPL13 PE=3 SV=1	21.93	194	[87-99]	yes	no	2;3	0.0068607	72.006				2					3768000	0	0	0	3768000	0	0	0	0
DIDIDLIDK	9	0	1058.55	B1NWL3	B1NWL3	B1NWL3_CHICK	PRLHRL	Prolactin-releasing peptide receptor-like protein OS=Gallus gallus OX=9031 GN=PRLHRL PE=2 SV=1	39.029	344	[279-287]	yes	yes	2	2.7005e-08	126.67					1	1			3966600	0	0	0	0	1771200	2195400	0	0
ADKIAA	6	1	587.328	E1BQM3	E1BQM3	E1BQM3_CHICK	MDH1B	Ldh_1_C domain-containing protein OS=Gallus gallus OX=9031 GN=MDH1B PE=3 SV=2	53.35	476	[471-476]	yes	yes	1	0.017504	19.694				1					960880	0	0	0	960880	0	0	0	0
VLDDGELLVQQTK	13	0	1456.78	E1BQU4	E1BQU4	E1BQU4_CHICK	NSF	Vesicle-fusing ATPase OS=Gallus gallus OX=9031 GN=NSF PE=3 SV=2	82.177	740	[517-529]	yes	yes	2	6.1675e-06	95.573				1		1			3611400	0	0	0	2274900	0	1336600	0	0
TSPTFRRPK	9	2	1088.61	E1BS06	E1BS06	E1BS06_CHICK	RPL23A	Ribosomal_L23eN domain-containing protein OS=Gallus gallus OX=9031 GN=RPL23A PE=3 SV=2	17.656	155	[41-49]	yes	yes	3	0.0068212	56.258		1							5964700	0	5964700	0	0	0	0	0	0
ALDDDRPPRR	10	2	1209.62	E1BSS3	E1BSS3	E1BSS3_CHICK	EIF3A	Eukaryotic translation initiation factor 3 subunit A OS=Gallus gallus OX=9031 GN=EIF3A PE=3 SV=4	164.384	1374	[1036-1045]	yes	no	3	0.0014786	74.162						1			2032700	0	0	0	0	0	2032700	0	0
PSSREEAQK	9	1	1030.5	E1BTC3	E1BTC3	E1BTC3_CHICK	PTK2B	Non-specific protein-tyrosine kinase OS=Gallus gallus OX=9031 GN=PTK2B PE=4 SV=4	113.465	992	[776-784]	yes	yes	2	0.021448	29.149				1					332700	0	0	0	332700	0	0	0	0
IGPLGLSPK	9	0	880.538	E1BTG1	E1BTG1	E1BTG1_CHICK	RPL12	60S ribosomal protein L12 OS=Gallus gallus OX=9031 GN=RPL12 PE=3 SV=2	17.738	165	[32-40]	yes	yes	2	0.013982	74.486		1							7706000	0	7706000	0	0	0	0	0	0
KKVHPAVVIR	10	2	1145.74	E1BY89	E1BY89	E1BY89_CHICK	RPL23	60S ribosomal protein L23 OS=Gallus gallus OX=9031 GN=RPL23 PE=3 SV=2	14.865	140	[74-83]	yes	yes	3	0.016363	36.424		1		1					2387800	0	1012400	0	1375500	0	0	0	0
KTGEGFYKYN	10	2	1205.57	E1BZH9;A0A1L1RS37	E1BZH9	E1BZH9_CHICK	HADH	Uncharacterized protein OS=Gallus gallus OX=9031 GN=HADH PE=3 SV=1	34.422	315	[306-315]	yes	no	2	0.020306	51.346				1				1	4315700	0	0	0	2055400	0	0	0	2260200
LSIPSASGVR	10	0	985.556	E1C021	E1C021	E1C021_CHICK	FRS2	IRS-type PTB domain-containing protein OS=Gallus gallus OX=9031 GN=FRS2 PE=4 SV=1	57.287	508	[312-321]	yes	yes	2	0.014788	36.395						1			0	0	0	0	0	0	0	0	0
TLNEVVIASAAR	12	0	1242.69	E1C0Q5	E1C0Q5	E1C0Q5_CHICK	ACAT1	Uncharacterized protein OS=Gallus gallus OX=9031 GN=ACAT1 PE=3 SV=2	44.09	421	[32-43]	yes	yes	2	0.00010051	85.958		1		1		1		1	14000000	0	1854900	0	3565000	0	4063000	0	4517300
VCEELHFLIEK	11	0	1415.71	E1C495	E1C495	E1C495_CHICK	CYP2W1	Uncharacterized protein OS=Gallus gallus OX=9031 GN=CYP2W1 PE=3 SV=3	57.247	500	[155-165]	yes	yes	3	0.017813	32.329						1			7242300	0	0	0	0	0	7242300	0	0
YHLQERVDK	9	1	1186.61	E1C4K8;A0A3Q3AGL8;A0A3Q3AL21	E1C4K8	E1C4K8_CHICK	PCYT1A	CTP_transf_like domain-containing protein OS=Gallus gallus OX=9031 GN=PCYT1A PE=3 SV=2	40.077	350	[223-231]	yes	no	2	0.0082123	45.718		1							0	0	0	0	0	0	0	0	0
GTGIVSAPVPK	11	0	1024.59	E1C4M0	E1C4M0	E1C4M0_CHICK	RPS2	40S ribosomal protein S2 OS=Gallus gallus OX=9031 GN=RPS2 PE=3 SV=1	30.674	286	[194-204]	yes	yes	2	0.014566	61.78				1					5285700	0	0	0	5285700	0	0	0	0
NTSPVFQR	8	0	947.482	E1C4X6;A0A1L1RY70	E1C4X6	E1C4X6_CHICK	MDN1	Midasin OS=Gallus gallus OX=9031 GN=MDN1 PE=3 SV=4	628.663	5536	[117-124]	yes	no	2	0.020152	47.067				1					0	0	0	0	0	0	0	0	0
NISAPEPR	8	0	882.456	E1C5L8	E1C5L8	E1C5L8_CHICK	MRPL44	Uncharacterized protein OS=Gallus gallus OX=9031 GN=MRPL44 PE=4 SV=1	36.057	326	[243-250]	yes	yes	2	0.01291	46.426						1			0	0	0	0	0	0	0	0	0
NAAEELKPR	9	1	1026.55	E1C7F8;A0A1D5NZA1	E1C7F8	E1C7F8_CHICK	RAE1	Rae1 protein homolog OS=Gallus gallus OX=9031 GN=RAE1 PE=3 SV=4	47.399	429	[418-426]	yes	no	2	1.0534e-05	101.64				1		1			2525600	0	0	0	0	0	2525600	0	0
TSIQTEDDQLIAGQSAR	17	0	1831.89	E1C7M7	E1C7M7	E1C7M7_CHICK	CTNNA1	Uncharacterized protein OS=Gallus gallus OX=9031 GN=CTNNA1 PE=3 SV=4	100.044	905	[653-669]	yes	yes	2	9.838e-08	73.624								1	1769200	0	0	0	0	0	0	0	1769200
KLEEEEQLRR	10	2	1328.7	E1C892	E1C892	E1C892_CHICK	MRPL46	MRP-L46 domain-containing protein OS=Gallus gallus OX=9031 GN=MRPL46 PE=3 SV=2	32.84	286	[95-104]	yes	yes	3	0.019566	33.961								1	1595300	0	0	0	0	0	0	0	1595300
FTGSEIR	7	0	808.408	F1NAC6	F1NAC6	F1NAC6_CHICK	UQCRC1	Uncharacterized protein OS=Gallus gallus OX=9031 GN=UQCRC1 PE=1 SV=3	55.915	507	[297-303]	yes	yes	2	0.02009	38.133						1			0	0	0	0	0	0	0	0	0
VVAEPVELSQEFR	13	0	1501.78	F1ND23	F1ND23	F1ND23_CHICK	NDUFS3	Complex I-30kD OS=Gallus gallus OX=9031 GN=NDUFS3 PE=3 SV=3	29.232	257	[212-224]	yes	yes	2	0.0011112	74.684								1	1272400	0	0	0	0	0	0	0	1272400
AISSSAISR	9	0	890.482	F1NGU9;Q5ZL34;A0A1D5P9A5	F1NGU9	F1NGU9_CHICK	CPSF6	Cleavage and polyadenylation specificity factor subunit 6 OS=Gallus gallus OX=9031 GN=CPSF6 PE=3 SV=2	59.174	551	[423-431]	yes	no	2	0.016952	69.825		1		1					5133900	0	2517800	0	2616100	0	0	0	0
GPVRMPTKTLR	11	2	1254.72	F1NH93	F1NH93	F1NH93_CHICK	RPS20	40S ribosomal protein S20 OS=Gallus gallus OX=9031 GN=RPS20 PE=3 SV=3	13.374	119	[52-62]	yes	yes	3	0.0019776	62.466				1					3359900	0	0	0	3359900	0	0	0	0
VLQEGIDPK	9	0	997.544	F1NI29	F1NI29	F1NI29_CHICK	HADHA	Enoyl-CoA hydratase OS=Gallus gallus OX=9031 GN=HADHA PE=3 SV=3	82.987	770	[568-576]	yes	yes	2	0.016083	71.501						1		1	6256900	0	0	0	0	0	3492000	0	2764800
AQAAQKLVQR	10	1	1111.65	F1NIL3	F1NIL3	F1NIL3_CHICK	ATP5L	ATP synthase subunit OS=Gallus gallus OX=9031 GN=ATP5L PE=3 SV=3	11.855	107	[2-11]	yes	yes	2	0.0027696	71.501						1		1	6122500	0	0	0	0	0	2318100	0	3804400
IVQEDRAVESR	11	1	1300.67	F1NKL4	F1NKL4	F1NKL4_CHICK	DYNC1H1	Uncharacterized protein OS=Gallus gallus OX=9031 GN=DYNC1H1 PE=3 SV=3	533.178	4652	[1249-1259]	yes	yes	3	0.0054805	53.569				1					2404400	0	0	0	2404400	0	0	0	0
IMNEEDPEKQR	11	1	1387.64	F1NL71	F1NL71	F1NL71_CHICK	CCDC47	Coiled-coil domain-containing protein 47 OS=Gallus gallus OX=9031 GN=CCDC47 PE=4 SV=2	55.66	481	[442-452]	yes	yes	3	0.0015455	66.262		1				1			5069200	0	3574400	0	0	0	1494800	0	0
GFAAEQLAR	9	0	961.498	F1NL85;Q5ZJ06	F1NL85	F1NL85_CHICK	MAGT1	Dolichyl-diphosphooligosaccharide--protein glycosyltransferase subunit MAGT1 OS=Gallus gallus OX=9031 GN=MAGT1 PE=3 SV=1	36.776	328	[153-161]	yes	no	2	0.019321	65.252				1					1235800	0	0	0	1235800	0	0	0	0
LIEDNEYTAR	10	0	1222.58	F1NP54;P42683;A0A1D5P353;P00523;F1NQU9;Q05876;Q02977;A0A3Q2UIT4;A0A1I7Q3Z0;P09324;A0A3Q2U639	F1NP54	F1NP54_CHICK	LCK	Tyrosine-protein kinase OS=Gallus gallus OX=9031 GN=LCK PE=3 SV=2	58.198	508	[387-396]	yes	no	2	0.01882	58.981								1	1789600	0	0	0	0	0	0	0	1789600
GGKPEQPAMPQPVPTA	16	1	1603.8	F1NPA9	F1NPA9	F1NPA9_CHICK	RPS3	DNA-(apurinic or apyrimidinic site) lyase OS=Gallus gallus OX=9031 GN=RPS3 PE=3 SV=2	26.719	243	[228-243]	yes	yes	2	0.003684	43.084				1					2400400	0	0	0	2400400	0	0	0	0
AGDEAGVTLGQPHLSR	16	0	1606.81	F1NPF0;Q5ZMS3	F1NPF0	F1NPF0_CHICK	EIF2S3	Protein-synthesizing GTPase OS=Gallus gallus OX=9031 GN=EIF2S3 PE=4 SV=1	51.103	472	[2-17]	yes	no	2	4.3493e-06	74.76				1					2084400	0	0	0	2084400	0	0	0	0
LQEKGEPYEK	10	1	1219.61	F1NPM6	F1NPM6	F1NPM6_CHICK	NDUFA10	NADH dehydrogenase [ubiquinone] 1 alpha subcomplex subunit 10, mitochondrial OS=Gallus gallus OX=9031 GN=NDUFA10 PE=3 SV=1	41.449	361	[224-233]	yes	yes	3	0.01551	37.717		1							1532700	0	1532700	0	0	0	0	0	0
SHEGETAYIR	10	0	1161.54	F1NQW8;Q5ZML3	F1NQW8	F1NQW8_CHICK	SRSF1	Splicing factor, arginine/serine-rich 1 OS=Gallus gallus OX=9031 GN=SRSF1 PE=3 SV=2	27.792	248	[182-191]	yes	no	2	0.0083699	70.919		1		1					6984800	0	3055800	0	3929000	0	0	0	0
ALEVKNEAIK	10	1	1113.64	F1NSC1	F1NSC1	F1NSC1_CHICK	ATP5PB	ATP synthase F(0) complex subunit B1, mitochondrial OS=Gallus gallus OX=9031 GN=ATP5PB PE=3 SV=3	51.109	465	[346-355]	yes	yes	2	1.5752e-05	96.948				1		1		1	7376100	0	0	0	3592300	0	1947600	0	1836200
TIHPVLASGR	10	0	1049.6	F1NSG1	F1NSG1	F1NSG1_CHICK	FNDC1	Uncharacterized protein OS=Gallus gallus OX=9031 GN=FNDC1 PE=4 SV=4	164.199	1489	[467-476]	yes	yes	2	0.014788	36.395								1	0	0	0	0	0	0	0	0	0
QLLMIGGLDRYFQVAR	16	1	1879.01	F1NTB0	F1NTB0	F1NTB0_CHICK	DARS2	AA_TRNA_LIGASE_II domain-containing protein OS=Gallus gallus OX=9031 GN=DARS2 PE=3 SV=4	72.925	646	[249-264]	yes	yes	4	0.019449	17.917						1			3309900	0	0	0	0	0	3309900	0	0
TKPVEAVANKTSSIR	15	2	1599.89	F1NU55;A0A3Q2UHE4	F1NU55	F1NU55_CHICK	CTTN	SH3 domain-containing protein OS=Gallus gallus OX=9031 GN=CTTN PE=4 SV=3	58.044	516	[299-313]	yes	no	3	1.5803e-10	97.797		1		1					11557000	0	5286400	0	6270900	0	0	0	0
LITPAVVSER	10	0	1083.63	F1NU56	F1NU56	F1NU56_CHICK	RPS25	40S ribosomal protein S25 OS=Gallus gallus OX=9031 GN=RPS25 PE=3 SV=2	13.712	125	[67-76]	yes	yes	2	0.021695	55.549				1					1648900	0	0	0	1648900	0	0	0	0
KLASSSRPPQPAR	13	2	1393.78	F1NU90;Q5F334;A0A1D5PWK4	F1NU90	F1NU90_CHICK	LRRC59	Leucine-rich repeat-containing protein 59 OS=Gallus gallus OX=9031 GN=LRRC59 PE=4 SV=1	38.678	339	[259-271]	yes	no	3	0.01613	34.685				1					2218500	0	0	0	2218500	0	0	0	0
STDEAKLAAPEKNER	15	2	1657.83	F1NUR7;A0A3Q2U4Z9;A0A3Q2U0A8;A0A3Q2UCU6	F1NUR7	F1NUR7_CHICK	DNAJC1	Uncharacterized protein OS=Gallus gallus OX=9031 GN=DNAJC1 PE=4 SV=3	62.731	540	[171-185]	yes	no	3	0.0033956	44.807				1					1924400	0	0	0	1924400	0	0	0	0
SFQNAAAGAASSAAR	15	0	1378.66	F1NV32	F1NV32	F1NV32_CHICK	SCAMP2	Secretory carrier-associated membrane protein OS=Gallus gallus OX=9031 GN=SCAMP2 PE=3 SV=3	36.969	333	[313-327]	yes	yes	2	0.0025257	56.225				1					1139600	0	0	0	1139600	0	0	0	0
AATYVNTEGR	10	0	1080.52	F1NXN8	F1NXN8	F1NXN8_CHICK	NDUFS1	NADH-ubiquinone oxidoreductase 75 kDa subunit, mitochondrial OS=Gallus gallus OX=9031 GN=NDUFS1 PE=3 SV=1	79.595	728	[594-603]	yes	yes	2	0.004652	76.679				1		1		1	4951400	0	0	0	1544000	0	2046000	0	1361400
REEGGGQPGAPLRK	14	2	1450.76	F1NYE5;A0A1D5NZM0	F1NYE5	F1NYE5_CHICK	SERBP1	HABP4_PAI-RBP1 domain-containing protein OS=Gallus gallus OX=9031 GN=SERBP1 PE=4 SV=3	45.477	424	[113-126]	yes	no	3	0.019153	32.275						1			1322800	0	0	0	0	0	1322800	0	0
KVYDQMPEPR	10	1	1261.61	F1NYM3	F1NYM3	F1NYM3_CHICK	NDUFS7	Complex I-20kD OS=Gallus gallus OX=9031 GN=NDUFS7 PE=3 SV=3	24.29	217	[140-149]	yes	yes	2	0.002024	67.563				1				1	2740800	0	0	0	1382300	0	0	0	1358500
TTPSVVAFTADGER	14	0	1449.71	F1NZ86;Q5ZM98	F1NZ86	F1NZ86_CHICK	HSPA9	75 kDa glucose-regulated protein OS=Gallus gallus OX=9031 GN=HSPA9 PE=3 SV=1	73.162	675	[88-101]	yes	no	2	0.0012041	65.395				1		1		1	5491600	0	0	0	1899800	0	2046100	0	1545600
MLPTFVR	7	0	862.473	F1NZJ2	F1NZJ2	F1NZJ2_CHICK	HK1	Hexokinase OS=Gallus gallus OX=9031 GN=HK1 PE=3 SV=3	86.986	780	[374-380]	yes	yes	2	0.0058539	66.994				1				1	22051000	0	0	0	14039000	0	0	0	8011500
EISDYVR	7	0	880.429	F1P0Q8;Q5ZJH9	F1P0Q8	F1P0Q8_CHICK	DKC1	H/ACA ribonucleoprotein complex subunit DKC1 OS=Gallus gallus OX=9031 GN=DKC1 PE=3 SV=2	58.15	516	[80-86]	yes	no	2	0.019692	41.502				1					0	0	0	0	0	0	0	0	0
DAGLQLQAYR	10	0	1133.58	F1P180;P00508;A0A1L1RPR4	F1P180	F1P180_CHICK	GOT2	Aspartate aminotransferase OS=Gallus gallus OX=9031 GN=GOT2 PE=3 SV=3	47.251	423	[164-173]	yes	no	2	0.006984	72.485		1				1		1	4315700	0	929020	0	0	0	1393200	0	1993500
VSRTTAYYFR	10	1	1262.64	F1P1T5	F1P1T5	F1P1T5_CHICK	ORC3	Origin recognition complex subunit 3 OS=Gallus gallus OX=9031 GN=ORC3 PE=3 SV=2	81.837	713	[22-31]	yes	yes	3	0.021679	33.225		1							1914800	0	1914800	0	0	0	0	0	0
SGGMSNELNNIISR	14	0	1490.71	F1P269;A0A1D5PSE5	F1P269	F1P269_CHICK	ACLY	ATP-citrate synthase OS=Gallus gallus OX=9031 GN=ACLY PE=3 SV=2	120.143	1091	[653-666]	yes	no	2	0.00095357	51.218				1					1555600	0	0	0	1555600	0	0	0	0
SISDLPSSGALQDVQK	16	0	1643.84	F1P360	F1P360	F1P360_CHICK	CKAP4	Uncharacterized protein OS=Gallus gallus OX=9031 GN=CKAP4 PE=4 SV=5	62.444	564	[451-466]	yes	yes	2	0.0012203	57.019				1					1912600	0	0	0	1912600	0	0	0	0
FAAQLPGR	8	0	858.471	F1P399;Q5ZKA2;A0A3Q2U3S8;A0A1L1RSU7	F1P399	F1P399_CHICK	IARS2	Isoleucyl-tRNA synthetase OS=Gallus gallus OX=9031 GN=IARS2 PE=3 SV=1	111.981	1000	[57-64]	yes	no	2	0.010298	88.734				1				1	3812100	0	0	0	1887700	0	0	0	1924400
ILGPGLNK	8	0	810.496	F6SU35	F6SU35	F6SU35_CHICK	RPL10A	Ribosomal protein OS=Gallus gallus OX=9031 GN=RPL10A PE=3 SV=1	24.708	217	[123-130]	yes	yes	2	0.013895	52.683				1					10216000	0	0	0	10216000	0	0	0	0
LIEVDDERKLR	11	2	1384.77	F7BYQ2	F7BYQ2	F7BYQ2_CHICK	RPS6	40S ribosomal protein S6 OS=Gallus gallus OX=9031 GN=RPS6 PE=3 SV=2	28.683	249	[15-25]	yes	yes	3	0.02135	32.523				1					2478000	0	0	0	2478000	0	0	0	0
RFTMELAK	8	1	994.527	P00368;A0A1D5NT61	P00368	DHE3_CHICK	GLUD1	Glutamate dehydrogenase 1, mitochondrial (Fragment) OS=Gallus gallus OX=9031 GN=GLUD1 PE=1 SV=1	55.712	503	[150-157]	yes	no	2	0.011183	44.447								1	1775700	0	0	0	0	0	0	0	1775700
SCQGPVCTNLGLKPGQR	17	1	1870.91	P07583	P07583	LEG4_CHICK	CG-1B	Beta-galactoside-binding lectin OS=Gallus gallus OX=9031 GN=CG-1B PE=1 SV=2	15.063	135	[2-18]	yes	yes	2	3.2186e-08	74.46				1					6584700	0	0	0	6584700	0	0	0	0
ATSSSSSSSTSLVR	14	0	1355.65	P14732;A0A3Q2U596	P14732	LMNB2_CHICK	LMNB2	Lamin-B2 OS=Gallus gallus OX=9031 GN=LMNB2 PE=2 SV=1	67.941	600	[396-409]	yes	no	2	0.012076	47.288		1							1279400	0	1279400	0	0	0	0	0	0
LQDTYNLDTDTLSR	14	0	1653.78	P16924;A0A1L1RZR1;E1BY52;A0A1D5P4R2	P16924	P4HA1_CHICK	P4HA1	Prolyl 4-hydroxylase subunit alpha-1 OS=Gallus gallus OX=9031 GN=P4HA1 PE=1 SV=1	59.44	516	[121-134]	yes	no	2	0.00087356	67.776								1	1312800	0	0	0	0	0	0	0	1312800
VASGSGDAISPGSHR	15	0	1396.67	P18302	P18302	DREB_CHICK	DBN1	Drebrin OS=Gallus gallus OX=9031 GN=DBN1 PE=2 SV=4	71.535	652	[300-314]	yes	yes	3	0.0054604	38.028				1		1			3583000	0	0	0	2107500	0	1475500	0	0
VVPGYGHAVLR	11	0	1166.66	P23007;A0A1D5PLS2	P23007	CISY_CHICK	CS	Citrate synthase, mitochondrial OS=Gallus gallus OX=9031 GN=CS PE=1 SV=1	47.378	433	[314-324]	yes	no	3	0.0012413	71.349						1			2034900	0	0	0	0	0	2034900	0	0
HLTGEFEK	8	0	959.471	P42558	P42558	RAN_CHICK	RAN	GTP-binding nuclear protein Ran OS=Gallus gallus OX=9031 GN=RAN PE=2 SV=1	24.427	216	[30-37]	yes	yes	2	0.0075383	95.531		1		1			1		5748700	0	1961400	0	1612000	0	0	2175400	0
GHLENNPALEK	11	0	1220.61	P47826;F1NB66	P47826	RLA0_CHICK	RPLP0	60S acidic ribosomal protein P0 OS=Gallus gallus OX=9031 GN=RPLP0 PE=2 SV=1	34.286	316	[67-77]	yes	no	2	0.021124	52.79				1					1537200	0	0	0	1537200	0	0	0	0
TEQMTLRGTLK	11	1	1276.68	P63247	P63247	RACK1_CHICK	RACK1	Receptor of activated protein C kinase 1 OS=Gallus gallus OX=9031 GN=RACK1 PE=2 SV=1	35.077	317	[2-12]	yes	yes	2	0.003324	45.137				1					4567100	0	0	0	4567100	0	0	0	0
SLESINSR	8	0	904.461	P67883	P67883	RL30_CHICK	RPL30	60S ribosomal protein L30 OS=Gallus gallus OX=9031 GN=RPL30 PE=1 SV=2	12.814	115	[10-17]	yes	yes	2	0.019945	47.849				1					1688000	0	0	0	1688000	0	0	0	0
SIASVVNELR	10	0	1086.6	P70080;A0A1L1RWF7	P70080	TPH1_CHICK	TPH1	Tryptophan 5-hydroxylase 1 OS=Gallus gallus OX=9031 GN=TPH1 PE=1 SV=1	51.139	445	[417-426]	yes	no	2	0.017494	50.607			1				1		0	0	0	0	0	0	0	0	0
DNIQGITKPAIR	12	1	1324.75	P70081;P62801	P70081	H48_CHICK	H4-VIII	Histone H4 type VIII OS=Gallus gallus OX=9031 GN=H4-VIII PE=3 SV=3	11.439	103	[25-36]	yes	no	2	0.0086483	74.162				1					2223600	0	0	0	2223600	0	0	0	0
VTIAQGGVLPNIQAVLLPK	19	0	1930.16	P70082;P35062;P02263	P70082	H2AJ_CHICK	H2A-IX	Histone H2A.J OS=Gallus gallus OX=9031 GN=H2A-IX PE=3 SV=1	14.016	129	[101-119]	yes	no	2	2.248e-06	63.727		1							2929000	0	2929000	0	0	0	0	0	0
GAFGKPQGTVAR	12	1	1187.64	Q08200	Q08200	RL10_CHICK	RPL10	60S ribosomal protein L10 (Fragment) OS=Gallus gallus OX=9031 GN=RPL10 PE=2 SV=1	23.987	210	[112-123]	yes	yes	3	0.0089592	44.299		1							1952200	0	1952200	0	0	0	0	0	0
ASEELAQKLQR	11	1	1271.68	Q49B65	Q49B65	Q49B65_CHICK	EFHD1	EF hand-containing protein 1 OS=Gallus gallus OX=9031 GN=EFHD1 PE=2 SV=1	26.926	238	[2-12]	yes	yes	2	3.9212e-07	101.64		1		1		1		1	6377600	0	1249100	0	1600400	0	1775200	0	1753000
DGMDQGYGSVGR	12	0	1240.51	Q5F3D2	Q5F3D2	Q5F3D2_CHICK	HNRNPH3	Uncharacterized protein OS=Gallus gallus OX=9031 GN=HNRNPH3 PE=2 SV=1	36.656	342	[286-297]	yes	yes	2	4.98e-05	84.17		1		1					3436200	0	1738300	0	1697900	0	0	0	0
SLMDHSVPEV	10	0	1112.52	Q5ZHM8	Q5ZHM8	Q5ZHM8_CHICK	SDCBP	Uncharacterized protein OS=Gallus gallus OX=9031 GN=SDCBP PE=2 SV=1	32.058	294	[285-294]	yes	yes	2	0.0035652	56.011				1				1	3560900	0	0	0	2160300	0	0	0	1400700
KLPKSEPQSTSGAAGR	16	2	1612.85	Q5ZHW4	Q5ZHW4	RAB5B_CHICK	RAB5B	Ras-related protein Rab-5B OS=Gallus gallus OX=9031 GN=RAB5B PE=2 SV=1	23.615	215	[180-195]	yes	yes	3	0.010093	34.277				1					1891800	0	0	0	1891800	0	0	0	0
AAAALGAQPR	10	0	924.514	Q5ZJ96	Q5ZJ96	Q5ZJ96_CHICK	SPTLC2	Aminotran_1_2 domain-containing protein OS=Gallus gallus OX=9031 GN=SPTLC2 PE=2 SV=1	62.735	560	[7-16]	yes	yes	2	0.021765	37.558						1			466770	0	0	0	0	0	466770	0	0
SAAPTSLDASATGGPAQLGKK	21	1	1927	Q5ZJA5	Q5ZJA5	Q5ZJA5_CHICK	SRPRB	Signal recognition particle receptor subunit beta OS=Gallus gallus OX=9031 GN=SRPRB PE=2 SV=1	28.146	258	[195-215]	yes	yes	3	0.015126	23.726				1					2018200	0	0	0	2018200	0	0	0	0
VLLTMIAR	8	0	915.558	Q5ZJW4	Q5ZJW4	SC22B_CHICK	SEC22B	Vesicle-trafficking protein SEC22b OS=Gallus gallus OX=9031 GN=SEC22B PE=2 SV=1	24.718	215	[2-9]	yes	yes	2	0.0052946	58.981				1				1	5542200	0	0	0	3116200	0	0	0	2426000
ADGGDGRLR	9	1	915.452	Q5ZLX0	Q5ZLX0	Q5ZLX0_CHICK	PGRMC2	Cytochrome b5 heme-binding domain-containing protein OS=Gallus gallus OX=9031 GN=PGRMC2 PE=2 SV=1	21.641	195	[2-10]	yes	yes	2	0.0043026	57.177						1		1	2942400	0	0	0	0	0	2942400	0	0
GVPQQIELAR	10	0	1109.62	Q5ZM76;A0A1D5PWA9;A0A3Q3AB26;A0A3Q2TU83;A0A3Q3AK86;A0A3Q2UAQ9;A0A3Q2UDZ2	Q5ZM76	Q5ZM76_CHICK	FUBP3	Uncharacterized protein OS=Gallus gallus OX=9031 GN=FUBP3 PE=2 SV=1	57.957	539	[427-436]	yes	no	2	0.01096	67.993						1			990090	0	0	0	0	0	990090	0	0
MDKTELIQK	9	1	1104.58	Q5ZMD1	Q5ZMD1	1433T_CHICK	YWHAQ	14-3-3 protein theta OS=Gallus gallus OX=9031 GN=YWHAQ PE=1 SV=1	27.782	245	[1-9]	yes	yes	2	0.0015106	71.501				1				1	4436300	0	0	0	2412600	0	0	0	2023700
MDDREDLVYQAK	12	1	1481.68	Q5ZMT0	Q5ZMT0	1433E_CHICK	YWHAE	14-3-3 protein epsilon OS=Gallus gallus OX=9031 GN=YWHAE PE=1 SV=1	29.174	255	[1-12]	yes	yes	2	0.0025767	46.606				1		1		1	8878700	0	0	0	1890300	0	3990000	0	2998400
NALTQEFGPVPDTAR	15	0	1614.8	Q5ZMW1	Q5ZMW1	Q5ZMW1_CHICK	ACO2	Aconitate hydratase, mitochondrial OS=Gallus gallus OX=9031 GN=ACO2 PE=2 SV=1	85.65	785	[636-650]	yes	yes	2	4.4348e-05	77.305				1					2249600	0	0	0	2249600	0	0	0	0
SDQNVHKAGFTSSGIAR	17	1	1773.88	Q6IEC5	Q6IEC5	Q6IEC5_CHICK	ISG12(2)	Putative ISG12(2) protein OS=Gallus gallus OX=9031 GN=ISG12(2) PE=2 SV=1	10.281	107	[2-18]	yes	yes	3	2.6406e-05	60.768						1			4785000	0	0	0	0	0	4785000	0	0
PFLPDEAR	8	0	943.476	Q6Q122;A0A1D5NUY6	Q6Q122	Q6Q122_CHICK	NDUFC2	NADH dehydrogenase [ubiquinone] 1 subunit C2 OS=Gallus gallus OX=9031 GN=NDUFC2 PE=2 SV=1	11.029	96	[2-9]	yes	no	2	0.019291	77.674								1	1837200	0	0	0	0	0	0	0	1837200
DLQLARR	7	1	870.504	Q6XXM1	Q6XXM1	CENPA_CHICK	CENPA	Histone H3-like centromeric protein A OS=Gallus gallus OX=9031 GN=CENPA PE=1 SV=1	15.243	131	[116-122]	yes	yes	2	1.091e-09	90.986		1							5080700	0	5080700	0	0	0	0	0	0
SKSFQQSSLSR	11	1	1253.64	Q8UWC5	Q8UWC5	Q8UWC5_CHICK	MATR3	Nuclear protein matrin 3 OS=Gallus gallus OX=9031 GN=MATR3 PE=2 SV=1	100.713	902	[2-12]	yes	yes	2	0.0040065	65.347		1		1					2392500	0	1115400	0	1277100	0	0	0	0
KLPKNEPQNAPGGPGR	16	2	1658.89	Q98932	Q98932	RAB5C_CHICK	RAB5C	Ras-related protein Rab-5C OS=Gallus gallus OX=9031 GN=RAB5C PE=1 SV=1	23.554	216	[181-196]	yes	yes	3	0.0079372	35.659				1				1	4648000	0	0	0	2719500	0	0	0	1928500
KMLTSLAK	8	1	890.526	Q9PW10	Q9PW10	Q9PW10_CHICK	chunk-1	CHUNK-1 protein OS=Gallus gallus OX=9031 GN=chunk-1 PE=2 SV=1	35.014	308	[188-195]	yes	yes	2	0.017546	49.358				1					744880	0	0	0	744880	0	0	0	0
TLLVADPRR	9	1	1039.61	R4GGJ0	R4GGJ0	R4GGJ0_CHICK	RPS16	Uncharacterized protein OS=Gallus gallus OX=9031 GN=RPS16 PE=3 SV=1	16.413	146	[118-126]	yes	yes	2	1.2403e-07	121.99				1					1974200	0	0	0	1974200	0	0	0	0
LKVLYMSNNLVK	12	1	1420.81	R4GLH5	R4GLH5	R4GLH5_CHICK	DNAL1	Uncharacterized protein OS=Gallus gallus OX=9031 GN=DNAL1 PE=4 SV=1	22.359	197	[117-128]	yes	yes	2	0.0086489	45.161								1	0	0	0	0	0	0	0	0	0
