# Supplementary material for: CREG1 restricts ALV-J replication via the mitochondrial dysfunction–driven activation of innate immunity and apoptosis
Source: Front Immunol. 2026 Jan 21;16:1760120. doi: 10.3389/fimmu.2025.1760120 (PMC12867876; doi:10.3389/fimmu.2025.1760120)
Supplement: Supplementary file 7 [file Table5.xlsx]

## Sheet: Fig 1C
Spleen
		CT		CT
		ZEB2		GAPDH		Target- Reference		2🔺🔺CT
	ALV-J infected-1	29.9735	29.6698	24.1294	24.1497	5.52008	6.05997	1.45386	0.0137671
		29.3661		24.1701
	ALV-J infected-2	29.5818	29.3805	24.3426	24.283	5.09748	6.05997	1.94867
		29.1792		24.2235
	ALV-J infected-3	29.1533	28.6245	23.9754	24.1377	4.48686	6.05997	2.97545
		28.0957		24.2999
	ALV-J infected-4	29.134	29.4391	23.8865	24.4147	5.02439	6.05997	2.04993
		29.7442		24.9429
	Control-1	30.9676	30.566	24.8375	24.638	5.92795	6.05997	0.978215
		30.1644		24.4386
	Control-2	30.436	29.8634	24.7548	24.635	5.22845	6.05997	0.862785
		29.2908		24.5152
	Control-3	31.6841	31.4102	24.7691	24.8201	6.59003	6.05997	1.08747
		31.1362		24.8711
	Control-4	30.9472	31.276	24.9136	24.7825	6.49344	6.05997	1.07153
		31.6047		24.6515
		CT		CT
		BCL2L10		GAPDH		Target- Reference		2🔺🔺CT
	ALV-J infected-1	32.0613	31.7345	24.8929	24.4742	7.26031	8.01579	1.68819	0.000595918
		31.4077		24.0555
	ALV-J infected-2	32.0391	32.3862	25.5112	25.3182	7.06795	8.01579	1.92898
		32.7333		25.1252
	ALV-J infected-3	32.0169	32.1008	24.5862	25.1083	6.99257	8.01579	2.03244
		32.1848		25.6304
	ALV-J infected-4	33.139	32.5936	25.341	25.1736	7.41998	8.01579	1.51132
		32.0481		25.0062
	Control-1	34.1417	33.7927	25.8884	25.9385	7.85424	8.01579	0.979846
		33.4437		25.9885
	Control-2	34.3184	34.3302	26.1835	26.0993	8.23095	8.01579	1.02684
		34.3421		26.015
	Control-3	33.1116	33.167	25.6736	25.6285	7.53847	8.01579	0.940452
		33.2223		25.5834
	Control-4	34.0241	34.0241	25.5846	25.5846	8.43949	8.01579	1.05286
		CT		CT
		ITGAV		GAPDH		Target- Reference		2🔺🔺CT
	ALV-J infected-1	33.4101	34.6409	26.8209	26.9778	7.66315	8.53331	1.82787	0.0187212
		35.8718		27.1347
	ALV-J infected-2	33.7217	33.8106	25.6898	25.7537	8.05683	8.53331	1.39135
		33.8995		25.8177
	ALV-J infected-3	34.025	34.1634	26.108	26.0821	8.08132	8.53331	1.36793
		34.3018		26.0562
	ALV-J infected-4	36.3271	36.59	29.2084	29.2771	7.31286	8.53331	2.3302
		36.8528		29.3458
	Control-1	33.718	33.5403	24.5009	24.5821	8.95819	8.53331	1.04979
		33.3626		24.6634
	Control-2	34.492	33.8074	25.474	25.7286	8.07885	8.53331	0.946743
		33.1228		25.9832
	Control-3	33.0931	32.904	23.8202	23.9534	8.95058	8.53331	1.0489
		32.7148		24.0866
	Control-4	33.9684	33.4537	25.4677	25.308	8.14563	8.53331	0.954568
		32.9389		25.1483
		CT		CT				2🔺🔺CT
		CTSB		GAPDH		Target- Reference
	ALV-J infected-1	30.286	30.4065	24.8929	24.9742	5.43235	6.09215	1.57986	0.00389995
		30.527		25.0555
	ALV-J infected-2	30.5345	31.0844	25.5112	25.3182	5.7662	6.09215	1.25348
		31.6344		25.1252
	ALV-J infected-3	31.0668	30.9886	25.5862	25.6083	5.38037	6.09215	1.63782
		30.9105		25.6304
	ALV-J infected-4	30.6345	30.4733	25.341	25.1736	5.29975	6.09215	1.73195
		30.3122		25.0062
	Control-1	31.4908	31.3764	25.8884	25.9385	5.43795	6.09215	0.892616
		31.262		25.9885
	Control-2	31.1999	31.7072	26.1835	26.0993	5.60791	6.09215	0.920515
		32.2144		26.015
	Control-3	32.0049	31.837	25.6736	25.6285	6.2085	6.09215	1.0191
		31.6691		25.5834
	Control-4	32.4241	32.6053	25.5846	25.4911	7.11423	6.09215	1.16777
		32.7865		25.3976
		CT		CT
		CREG1		GAPDH		Target- Reference		2🔺🔺CT
	ALV-J infected-1	33.7576	33.3671	26.2543	26.2785	7.08859	7.71178	1.54028	0.000493297
		32.9765		26.3026
	ALV-J infected-2	32.8953	33.2033	26.5451	26.4502	6.7531	7.71178	1.94353
		33.5114		26.3554
	ALV-J infected-3	32.6257	33.3488	26.3532	26.3055	7.0433	7.71178	1.5894
		34.0718		26.2577
	ALV-J infected-4	33.004	33.3749	26.1526	26.3163	7.05855	7.71178	1.57268
		33.7458		26.4801
	Control-1	31.5726	32.0945	24.0121	24.1331	7.9614	7.71178	1.03237
		32.6163		24.2541
	Control-2	33.2234	33.3868	25.5423	25.4847	7.90214	7.71178	1.02468
		33.5502		25.427
	Control-3	31.6583	31.6133	23.7612	23.8347	7.77855	7.71178	1.00866
		31.5683		23.9083
	Control-4	32.4032	32.3964	25.4697	25.1913	7.20502	7.71178	0.934288
		32.3895		24.9129

## Sheet: Fig 1D
		CT		CT
		CREG1		GAPDH		Target- Reference		2🔺🔺CT
	si-CREG1-1	23.6308	23.2679	14.6879	14.5735	8.69445	8.19733	0.70852	0.000982226
		22.905		14.459
	si-CREG1-2	23.5832	23.5931	14.371	14.6532	8.9399	8.19733	0.59767
		23.6031		14.9354
	si-CREG1-3	22.9685	23.2006	14.7536	14.8266	8.37405	8.19733	0.884709
		23.4327		14.8995
	si-CREG1-4	23.304	23.6269	14.8345	14.825	8.80188	8.19733	0.657675
		23.9499		14.8156
	si-CREG1-5	22.9265	22.8533	14.3434	14.2591	8.59421	8.19733	0.759497
		22.7801		14.1747
	si-CREG1-6	23.9215	23.8864	14.6967	14.5756	9.31081	8.19733	0.462176
		23.8514		14.4545
	si-NC1	22.5405	22.5222	14.431	14.3619	8.16039	8.19733	1.02594
		22.504		14.2927
	si-NC2	22.6154	22.6031	14.3443	14.2313	8.37181	8.19733	0.886083
		22.5909		14.1184
	si-NC3	22.5113	22.5154	14.4423	14.43	8.08538	8.19733	1.08068
		22.5194		14.4177
	si-NC4	22.2462	22.4313	14.5616	14.4119	8.01942	8.19733	1.13124
		22.6164		14.2622
	si-NC5	22.1332	22.1958	13.9337	13.9922	8.20368	8.19733	0.995605
		22.2585		14.0506
	si-NC6	23.3654	23.211	14.793	14.8678	8.34328	8.19733	0.903783
		23.0567		14.9425
		CT		CT
		ITGAV		GAPDH		Target- Reference		2🔺🔺CT
	si-ITGAV-1	23.2987	23.2004	14.4431	14.6111	8.58927	7.65188	0.522175	0.0268802
		23.102		14.7791
	si-ITGAV-2	22.9835	22.942	14.7308	14.7798	8.16225	7.65188	0.70204
		22.9005		14.8287
	si-ITGAV-3	23.3174	23.1515	14.3106	14.3555	8.79603	7.65188	0.452457
		22.9857		14.4004
	si-ITGAV-4	22.5005	22.4399	14.8665	14.7571	7.68281	7.65188	0.97879
		22.3794		14.6477
	si-ITGAV-5	22.2808	22.2436	14.6746	14.6811	7.56247	7.65188	1.06394
		22.2064		14.6876
	si-ITGAV-6	22.9303	22.7984	14.6054	14.5634	8.23504	7.65188	0.667497
		22.6666		14.5214
	si-NC1	22.2657	22.1732	14.6423	14.5664	7.60679	7.65188	1.03175
		22.0808		14.4905
	si-NC2	22.0039	22.1188	14.5801	14.3995	7.71929	7.65188	0.954349
		22.2336		14.2189
	si-NC3	22.4994	22.4448	14.8945	14.8444	7.60035	7.65188	1.03636
		22.3902		14.7944
	si-NC4	22.327	22.3123	14.6414	14.6748	7.63753	7.65188	1.00999
		22.2977		14.7082
	si-NC5	22.5014	22.4881	14.8684	14.982	7.50603	7.65188	1.10638
		22.4748		15.0957
	si-NC6	22.6621	22.6727	14.9039	14.8315	7.84127	7.65188	0.876975
		22.6833		14.759
		CT		CT
		BCL2L10		GAPDH		Target- Reference		2🔺🔺CT
	si-BCL2L10-1	23.0774	22.7173	16.0376	16.0736	6.64378	6.28395	0.779255	0.000564014
		22.3573		16.1095
	si-BCL2L10-2	22.9342	22.8204	15.813	15.8317	6.98863	6.28395	0.613576
		22.7065		15.8504
	si-BCL2L10-3	22.1408	22.4529	15.3834	15.3131	7.13988	6.28395	0.552509
		22.7651		15.2427
	si-BCL2L10-4	22.7755	22.7357	15.3982	15.1335	7.60224	6.28395	0.401009
		22.6959		14.8687
	si-BCL2L10-5	22.755	22.86	16.1005	15.9966	6.86341	6.28395	0.669212
		22.965		15.8927
	si-BCL2L10-6	22.6375	22.509	16.0252	15.9965	6.51251	6.28395	0.853485
		22.3805		15.9678
	si-NC1	21.596	21.5542	15.1146	15.3586	6.19558	6.28395	0.985938
		21.5124		15.6026
	si-NC2	21.056	20.8764	15.0205	15.0637	5.81271	6.28395	0.925009
		20.6968		15.1069
	si-NC3	21.4347	21.4902	15.7266	15.3408	6.14933	6.28395	0.978579
		21.5456		14.955
	si-NC4	22.0414	22.0178	15.1096	15.0438	6.97401	6.28395	1.10981
		21.9942		14.978
	si-NC5	21.9479	22.0349	15.8522	16.0258	6.00911	6.28395	0.956265
		22.122		16.1994
	si-NC6	21.7616	21.607	14.9797	15.044	6.56293	6.28395	1.0444
		21.4523		15.1083
		CT		CT
		CTSB		GAPDH		Target- Reference		2🔺🔺CT
	si-CTSB-1	21.0899	21.1186	16.0617	16.0883	5.03033	3.83852	0.437756	7.99306e-06
		21.1473		16.1148
	si-CTSB-2	20.9451	20.0523	15.1677	14.9234	5.12893	3.83852	0.408837
		19.1596		14.6792
	si-CTSB-3	20.9652	20.2269	15.6514	15.494	4.73292	3.83852	0.537973
		19.4887		15.3366
	si-CTSB-4	20.1111	20.4079	15.7287	15.4805	4.92738	3.83852	0.470134
		20.7048		15.2323
	si-CTSB-5	20.8018	20.0937	15.6896	15.6667	4.42696	3.83852	0.665065
		19.3856		15.6438
	si-CTSB-6	19.9949	20.2233	15.3924	15.4547	4.76861	3.83852	0.524825
		20.4518		15.517
	si-NC1	20.5226	20.1217	15.9518	15.8858	4.23596	3.83852	1.10354
		19.7209		15.8198
	si-NC2	18.6901	18.5665	14.7814	15.1916	3.37483	3.83852	0.8792
		18.4429		15.6019
	si-NC3	19.327	19.4315	15.496	14.9726	4.45895	3.83852	1.16163
		19.536		14.4491
	si-NC4	19.355	19.2964	15.5908	15.5303	3.76607	3.83852	0.981124
		19.2379		15.4699
	si-NC5	19.4814	19.6049	15.9092	15.8734	3.73148	3.83852	0.972113
		19.7283		15.8376
	si-NC6	20.138	19.6135	16.2951	16.1496	3.46385	3.83852	0.902391
		19.089		16.0041
		CT		CT				2🔺🔺CT
		ZEB2		GAPDH		Target- Reference
	si-ZEB2-1	22.8171	22.4924	15.8929	15.9742	6.51819	6.11729	0.757386	0.000278209
		22.1676		16.0555
	si-ZEB2-2	21.8057	21.7992	15.5112	15.3182	6.48096	6.11729	0.777187
		21.7927		15.1252
	si-ZEB2-3	22.7845	22.3757	15.5862	15.6083	6.7674	6.11729	0.637231
		21.9668		15.6304
	si-ZEB2-4	22.435	22.4272	15.341	15.1736	7.25362	6.11729	0.454915
		22.4194		15.0062
	si-ZEB2-5	21.814	21.837	15.6974	15.3883	6.44872	6.11729	0.79475
		21.86		15.0792
	si-ZEB2-6	22.3583	22.1322	15.7362	15.6303	6.50193	6.11729	0.765972
		21.9061		15.5244
	si-NC1	22.1055	22.1013	15.8884	15.9385	6.16283	6.11729	1.00744
		22.0971		15.9885
	si-NC2	22.3128	22.3191	16.1835	16.0993	6.2198	6.11729	1.01676
		22.3253		16.015
	si-NC3	21.8401	21.8779	15.6736	15.6285	6.24942	6.11729	1.0216
		21.9158		15.5834
	si-NC4	21.7928	21.8239	15.5846	15.4911	6.33286	6.11729	1.03524
		21.8551		15.3976
	si-NC5	21.7149	21.874	15.9511	16.0376	5.8364	6.11729	0.954082
		22.0331		16.1242
	si-NC6	22.1896	22.1785	16.5715	16.2761	5.90245	6.11729	0.96488
		22.1674		15.9806

## Sheet: Fig 1E
		CT		CT
		GP85		GAPDH		Target- Reference		2🔺🔺CT
	si-CREG1-1	20.8655	20.9165	15.9875	16.1493	4.76716	5.46578	1.62295	0.00585625
		20.9675		16.3111
	si-CREG1-2	20.2388	20.2922	15.6903	15.7146	4.5776	5.46578	1.85084
		20.3455		15.7388
	si-CREG1-3	19.391	19.836	15.2752	15.3344	4.50165	5.46578	1.95089
		20.2811		15.3935
	si-CREG1-4	19.9957	19.5318	15.5582	15.5282	4.00353	5.46578	2.75537
		19.0678		15.4983
	si-CREG1-5	20.8202	20.6362	15.5503	15.4589	5.17721	5.46578	1.22143
		20.4522		15.3676
	si-CREG1-6	20.1443	19.7544	15.5891	15.6001	4.15432	5.46578	2.48193
		19.3645		15.6111
	si-NC1	21.4871	21.4865	15.8612	15.9354	5.55116	5.46578	0.942538
		21.486		16.0095
	si-NC2	21.7291	21.4298	15.86	15.6455	5.78427	5.46578	0.801906
		21.1305		15.431
	si-NC3	21.3147	21.2839	16.0106	16	5.28391	5.46578	1.13435
		21.2532		15.9895
	si-NC4	21.1429	21.012	15.7905	15.7266	5.28542	5.46578	1.13317
		20.8812		15.6628
	si-NC5	21.6418	21.5319	16.1205	16.074	5.45787	5.46578	1.0055
		21.422		16.0276
	si-NC6	21.425	21.3511	15.994	15.919	5.43206	5.46578	1.02365
		21.2772		15.8441
		GP85		GAPDH		Target- Reference		2🔺🔺CT
	si-ITGAV-1	18.3359	18.3095	14.9098	14.9184	3.39113	2.63667	0.592769	0.0326258
		18.2831		14.9269
	si-ITGAV-2	18.3133	18.1812	15.0317	14.9687	3.21244	2.63667	0.670926
		18.049		14.9058
	si-ITGAV-3	18.0493	18.1851	14.7756	14.9531	3.23197	2.63667	0.661906
		18.3209		15.1306
	si-ITGAV-4	18.3927	18.0965	14.8182	14.9293	3.16722	2.63667	0.692287
		17.8003		15.0404
	si-ITGAV-5	17.9832	17.8921	15.1778	15.3625	2.52962	2.63667	1.07702
		17.801		15.5472
	si-ITGAV-6	19.0793	18.834	15.2984	15.2388	3.5952	2.63667	0.51458
		18.5887		15.1792
	si-NC1	17.6746	17.8833	14.7382	14.7188	3.16449	2.63667	1.20018
		18.0921		14.6995
	si-NC2	17.8954	17.6581	14.9188	14.9679	2.69023	2.63667	1.02032
		17.4208		15.0169
	si-NC3	17.6353	17.3473	15.1661	14.9994	2.34793	2.63667	0.890493
		17.0594		14.8327
	si-NC4	17.7865	17.8418	15.218	15.0969	2.74499	2.63667	1.04108
		17.8972		14.9757
	si-NC5	17.2801	17.5424	14.8876	15.0813	2.46117	2.63667	0.933438
		17.8048		15.2749
	si-NC6	17.603	17.6693	15.3115	15.2581	2.4112	2.63667	0.914487
		17.7356		15.2047
		GP85		GAPDH		Target- Reference		2🔺🔺CT
	si-BCL2L10-1	19.856	19.439	17.3628	17.2663	2.17271	2.11665	0.961891
		19.022		17.1698
	si-BCL2L10-2	19.4847	18.9587	16.9841	17.0294	1.92928	2.11665	1.13869
		18.4327		17.0747
	si-BCL2L10-3	19.0534	19.0524	17.2816	17.2454	1.80695	2.11665	1.23946
		19.0514		17.2093
	si-BCL2L10-4	19.4812	19.5159	17.2292	17.2969	2.21899	2.11665	0.931527
		19.5505		17.3645
	si-BCL2L10-5	19.3233	19.4362	17.5792	17.4517	1.98449	2.11665	1.09593
		19.5491		17.3243
	si-BCL2L10-6	18.2929	18.4573	17.2831	17.3269	1.1304	2.11665	1.98104
		18.6218		17.3707
	si-NC1	18.8362	18.8384	16.5184	16.5887	2.24972	2.11665	1.06286
		18.8405		16.6589
	si-NC2	18.5523	18.6156	16.4318	16.7642	1.85138	2.11665	0.874671
		18.6789		17.0966
	si-NC3	19.1176	18.9711	17.0981	17.1289	1.84227	2.11665	0.870368
		18.8247		17.1597
	si-NC4	18.8341	18.9152	16.6276	16.664	2.25126	2.11665	1.06359
		18.9964		16.7004
	si-NC5	18.9385	19.0346	16.6993	16.6421	2.39247	2.11665	1.13031
		19.1306		16.5849
	si-NC6	18.6208	18.5383	16.4167	16.4254	2.11284	2.11665	0.998196
		18.4557		16.4342
		GP85		GAPDH		Target- Reference		2🔺🔺CT
	si-CTSB-1	16.2674	16.1773	16.7688	16.7993	-0.621995	-1.75148	0.457078
		16.0872		16.8297
	si-CTSB-2	14.5289	14.7471	16.4087	16.32	-1.57294	-1.75148	0.883598
		14.9652		16.2313
	si-CTSB-3	15.3114	15.49	17.2429	17.1701	-1.6801	-1.75148	0.951727
		15.6686		17.0973
	si-CTSB-4	14.7637	15.0856	16.9926	16.985	-1.89939	-1.75148	1.10796
		15.4075		16.9774
	si-CTSB-5	15.6947	15.7941	17.3775	17.3341	-1.54	-1.75148	0.863648
		15.8936		17.2908
	si-CTSB-6	15.6341	15.5645	17.217	17.3497	-1.7852	-1.75148	1.02365
		15.4949		17.4824
	si-NC1	15.3618	15.039	16.7604	16.9335	-1.8945	-1.75148	1.08166
		14.7162		17.1066
	si-NC2	15.7811	15.6003	17.2232	17.0771	-1.47679	-1.75148	0.843165
		15.4195		16.931
	si-NC3	15.3804	15.3234	17.3995	17.3603	-2.03683	-1.75148	1.16292
		15.2665		17.3211
	si-NC4	15.7826	15.7087	17.4977	17.465	-1.7563	-1.75148	1.00275
		15.6348		17.4323
	si-NC5	15.1109	14.8775	16.9793	16.8688	-1.99135	-1.75148	1.13695
		14.6441		16.7584
	si-NC6	15.6842	15.5992	17.0763	16.9523	-1.35313	-1.75148	0.772563
		15.5142		16.8284
		GP85		GAPDH		Target- Reference		2🔺🔺CT
	si-ZEB2-1	18.7384	18.787	15.8272	15.8124	2.97459	3.1577	1.13533
		18.8355		15.7976
	si-ZEB2-2	18.9738	19.0079	15.977	15.9549	3.05298	3.1577	1.07529
		19.042		15.9329
	si-ZEB2-3	18.9108	18.9619	16.2403	16.109	2.85295	3.1577	1.23521
		19.013		15.9777
	si-ZEB2-4	18.4625	18.6336	15.4128	15.6047	3.02883	3.1577	1.09344
		18.8046		15.7966
	si-ZEB2-5	18.8738	18.925	15.6977	15.6823	3.24268	3.1577	0.942799
		18.9761		15.6669
	si-ZEB2-6	18.6762	18.5047	15.708	15.7452	2.75947	3.1577	1.31789
		18.3332		15.7824
	si-NC1	18.3195	18.2153	15.0629	15.0505	3.16483	3.1577	1.00226
		18.1111		15.0381
	si-NC2	18.3911	18.6162	14.9223	15.093	3.52319	3.1577	1.11574
		18.8412		15.2636
	si-NC3	17.926	17.8968	14.8198	14.7351	3.16169	3.1577	0.997239
		17.8676		14.6504
	si-NC4	18.0514	18.0383	14.9515	14.967	3.07136	3.1577	0.972655
		18.0252		14.9825
	si-NC5	18.0188	17.9289	15.3577	15.2605	2.66841	3.1577	0.845046
		17.839		15.1633
	si-NC6	18.8042	18.6676	15.4499	15.3108	3.35676	3.1577	1.06304
		18.531		15.1718

## Sheet: Fig 1F
				ENV	actin	ENV/actin
			si-NC1	41.29	85.13	0.485023
			si-NC2	42.35	82.55	0.513022
			si-NC3	43.93	95.5	0.46
			si-ZEB2-1	39.29	86.26	0.455483
			si-ZEB2-2	43.27	82.02	0.527554
			si-ZEB2-3	50.85	98.09	0.518401
			si-CTSB-1	37.49	77.07	0.486441
			si-CTSB-2	40.41	82.64	0.488988
			si-CTSB-3	49.28	94.54	0.521261
			si-BCL2L10-1	37.68	78.67	0.478963
			si-BCL2L10-2	42.34	82.72	0.511847
			si-BCL2L10-3	47.63	91.73	0.519241
			si-CREG1-1	55.55	75.87	0.732173	0.0112945
			si-CREG1-2	53.21	76.51	0.695465
			si-CREG1-3	67.51	93.3	0.72358
			si-ITGAV-1	31.41	82.77	0.379485	0.0119848
			si-ITGAV-2	32.33	86.16	0.375232
			si-ITGAV-3	32.08	88.27	0.36343

## Sheet: Fig 1G
			CT		CT
			CREG1		GAPDH		Target- Reference		2🔺🔺CT
		CREG+J1	11.8939	11.8632	14.7656	14.6309	-2.76764	7.74143	1457.29
			11.8325		14.4962
		CREG+J2	12.0426	12.0499	14.8392	14.814	-2.76403	7.74143	1453.64
			12.0573		14.7887
		CREG+J3	11.3083	11.1212	14.523	14.5035	-3.38228	7.74143	2231.36
			10.9342		14.4841
		CREG+J4	11.8957	11.8419	14.797	14.8303	-2.9884	7.74143	1698.25
			11.788		14.8636
		CREG+J5	11.7949	11.6086	14.3316	14.3539	-2.74533	7.74143	1434.93
			11.4223		14.3763
		CREG+J6	12.7916	12.7099	15.3182	15.2128	-2.50288	7.74143	1212.96
			12.6282		15.1074
		NC1	22.3221	22.3588	14.5933	14.5031	7.8557	7.74143	1.01476
			22.3955		14.4129
		NC2	24.0011	23.8874	15.6471	15.9627	7.92473	7.74143	1.02368
			23.7737		16.2783
		NC3	22.1986	22.4607	14.9882	14.994	7.46666	7.74143	0.964507
			22.7228		14.9999
		NC4	22.5839	22.5262	14.9641	14.9684	7.55778	7.74143	0.976276
			22.4685		14.9728
		NC5	21.6474	22.2157	14.5058	14.4316	7.78417	7.74143	0.970809
			22.784		14.3573
		NC6	22.5631	22.6172	14.8894	14.7576	7.85955	7.74143	0.921391
			22.6712		14.6258

## Sheet: Fig 1H
				CT		CT
				GP85		GAPDH		Target- Reference		2🔺🔺CT
			OE-CREG+J1	18.9366	18.929	14.6884	14.7996	4.12935	3.22155	0.532995	0.000506825
				18.9214		14.9108
			OE-CREG+J2	18.8283	18.9582	14.5764	14.5115	4.44666	3.22155	0.427765
				19.088		14.4466
			OE-CREG+J3	18.4817	18.5199	14.3755	14.2642	4.25562	3.22155	0.48833
				18.558		14.153
			OE-CREG+J4	18.3318	18.5363	14.5806	14.5081	4.02814	3.22155	0.57173
				18.7407		14.4356
			OE-CREG+J5	18.6104	18.6314	14.2591	14.3433	4.28815	3.22155	0.477441
				18.6525		14.4275
			OE-CREG+J6	18.868	18.8537	14.805	14.709	4.1447	3.22155	0.527356
				18.8395		14.613
			OE-Flag1	17.8815	17.015	12.6647	12.7401	4.27494	3.22155	1.32698
				16.1485		12.8155
			OE-Flag2	15.5672	15.9951	13.3256	12.9464	3.04874	3.22155	0.946359
				16.423		12.5671
			OE-Flag3	16.0876	15.8895	13.1299	13.0269	2.86256	3.22155	0.888569
				15.6914		12.924
			OE-Flag4	16.1882	16.1552	13.16	13.0389	3.11636	3.22155	0.96735
				16.1222		12.9177
			OE-Flag5	16.2899	16.3621	13.4537	13.4097	2.95243	3.22155	0.916463
				16.4343		13.3656
			OE-Flag6	16.4987	16.6398	13.6984	13.5655	3.07424	3.22155	0.954276
				16.7808		13.4327

## Sheet: Fig 1I
			ENV	actin	ENV/actin
		OE-EGFP	60.41	146.42	0.41
			64.68	113.93	0.57
			51.49	106.92	0.48
		OE-CREG1	13.48	108.26	0.12
			9.12	110.69	0.08
			20.76	124.9	0.17
