# Supplementary material for: CREG1 restricts ALV-J replication via the mitochondrial dysfunction–driven activation of innate immunity and apoptosis
Source: Front Immunol. 2026 Jan 21;16:1760120. doi: 10.3389/fimmu.2025.1760120 (PMC12867876; doi:10.3389/fimmu.2025.1760120)
Supplement: Supplementary file 8 [file Table6.xlsx]

## Sheet: Fig 2B-2C
	DF-1		CT		CT							CT		CT								CT		CT								CT		CT								CT		CT
			IFN-β		GAPDH		Target- Reference		2🔺🔺CT			IFIT5		GAPDH		Target- Reference		2🔺🔺CT				ISG12-2		GAPDH		Target- Reference		2🔺🔺CT				ZNFX1		GAPDH		Target- Reference		2🔺🔺CT				MX1		GAPDH		Target- Reference		2🔺🔺CT
		ov-CREG1+J	19.5288	19.5365	16.2678	16.4219	3.1146	5.48606	5.17464		ov-CREG1+J	15.1886	15.2771	16.2678	16.4219	-1.14484	-0.698588	1.36249	0.00776286		ov-CREG1+J	13.4158	13.4163	16.2678	16.4219	-3.00567	-2.64916	1.28032	0.00366721		ov-CREG1+J	20.4217	20.431	16.2678	16.4219	4.00904	3.79162	0.860103	0.0492373		ov-CREG1+J	23.6853	23.4682	16.2678	16.4219	7.04624	7.51624	1.38511	0.00133935
			19.5443		16.576							15.3656		16.576								13.4167		16.576								20.4402		16.576								23.2511		16.576
		ov-CREG1+J	18.7169	18.7486	16.8235	16.8416	1.907	5.48606	11.951		ov-CREG1+J	15.798	15.8629	16.8235	16.8416	-0.978669	-0.698588	1.21426			ov-CREG1+J	13.0678	12.8659	16.8235	16.8416	-3.97566	-2.64916	2.50794			ov-CREG1+J	20.9967	21.0747	16.8235	16.8416	4.23306	3.79162	0.736398			ov-CREG1+J	23.0585	23.2144	16.8235	16.8416	6.37282	7.51624	2.20903
			18.7803		16.8597							15.9278		16.8597								12.6641		16.8597								21.1526		16.8597								23.3704		16.8597
		ov-CREG1+J	19.1703	19.2591	16.9342	16.951	2.3081	5.48606	9.05021		ov-CREG1+J	15.6757	15.605	16.9342	16.951	-1.34602	-0.698588	1.56638			ov-CREG1+J	13.2076	13.1679	16.9342	16.951	-3.78309	-2.64916	2.19456			ov-CREG1+J	20.9665	20.9647	16.9342	16.951	4.01371	3.79162	0.857323			ov-CREG1+J	23.75	23.8011	16.9342	16.951	6.85012	7.51624	1.58679
			19.348		16.9679							15.5343		16.9679								13.1283		16.9679								20.9629		16.9679								23.8523		16.9679
		ov-CREG1+J	19.87	19.9662	17.1513	17.2297	2.73651	5.48606	6.72507		ov-CREG1+J	15.9958	15.9771	17.1513	17.2297	-1.25262	-0.698588	1.46818			ov-CREG1+J	13.2864	13.2643	17.1513	17.2297	-3.96544	-2.64916	2.49023			ov-CREG1+J	20.9243	20.9679	17.1513	17.2297	3.73813	3.79162	1.03777			ov-CREG1+J	23.6294	23.6574	17.1513	17.2297	6.42764	7.51624	2.12667
			20.0624		17.3081							15.9584		17.3081								13.2422		17.3081								21.0114		17.3081								23.6853		17.3081
		ov-CREG1+J	19.66	19.6183	16.862	16.6666	2.95172	5.48606	5.7931		ov-CREG1+J	15.1593	15.0373	16.862	16.6666	-1.62923	-0.698588	1.90612			ov-CREG1+J	13.1602	13.2987	16.862	16.6666	-3.36787	-2.64916	1.64571			ov-CREG1+J	20.8778	20.8749	16.862	16.6666	4.20837	3.79162	0.749108			ov-CREG1+J	23.4535	23.4409	16.862	16.6666	6.77431	7.51624	1.67241
			19.5766		16.4711							14.9154		16.4711								13.4372		16.4711								20.8721		16.4711								23.4283		16.4711
		ov-CREG1+J	19.0028	18.9666	17.1015	17.0359	1.93069	5.48606	11.7563		ov-CREG1+J	15.3733	15.4582	17.1015	17.0359	-1.57775	-0.698588	1.83931			ov-CREG1+J	12.9753	13.0228	17.1015	17.0359	-4.0131	-2.64916	2.57387			ov-CREG1+J	21.1668	21.2087	17.1015	17.0359	4.17275	3.79162	0.767834			ov-CREG1+J	23.2828	23.4132	17.1015	17.0359	6.37731	7.51624	2.20217
			18.9304		16.9703							15.5431		16.9703								13.0703		16.9703								21.2506		16.9703								23.5436		16.9703
		NC1	22.2353	22.2459	16.4921	16.557	5.68889	5.48606	1.03697		NC1	15.7568	15.7483	16.4921	16.557	-0.808781	-0.698588	1.15774			NC1	13.9946	14.0485	16.4921	16.557	-2.50857	-2.64916	0.946929			NC1	20.2192	20.2341	16.4921	16.557	3.67707	3.79162	0.969789			NC1	23.8867	23.7101	16.4921	16.557	7.15307	7.51624	0.951682
			22.2565		16.622							15.7397		16.622								14.1024		16.622								20.249		16.622								23.5335		16.622
		NC2	21.8585	21.8445	16.3711	16.0981	5.74635	5.48606	1.04745		NC2	15.5831	15.6591	16.3711	16.0981	-0.439	-0.698588	0.62841			NC2	13.9898	13.726	16.3711	16.0981	-2.37214	-2.64916	0.895431			NC2	20.1967	20.3456	16.3711	16.0981	4.24744	3.79162	1.12022			NC2	24.3173	24.7216	16.3711	16.0981	8.62344	7.51624	1.14731
			21.8305		15.8251							15.7352		15.8251								13.4622		15.8251								20.4945		15.8251								25.1258		15.8251
		NC3	21.5254	21.5095	16.8743	16.8083	4.70119	5.48606	0.856935		NC3	15.8368	15.8258	16.8743	16.8083	-0.982454	-0.698588	1.40634			NC3	13.8411	13.8503	16.8743	16.8083	-2.95792	-2.64916	1.11655			NC3	20.1741	20.2423	16.8743	16.8083	3.43405	3.79162	0.905695			NC3	23.9256	24.0095	16.8743	16.8083	7.20125	7.51624	0.958092
			21.4936		16.7422							15.8148		16.7422								13.8596		16.7422								20.3105		16.7422								24.0935		16.7422
		NC4	22.2921	22.5712	16.7333	16.6445	5.92677	5.48606	1.08033		NC4	16.1198	16.0815	16.7333	16.6445	-0.562958	-0.698588	0.805851			NC4	14.0896	14.0371	16.7333	16.6445	-2.60734	-2.64916	0.984215			NC4	20.3711	20.4055	16.7333	16.6445	3.76108	3.79162	0.991945			NC4	24.2077	24.1827	16.7333	16.6445	7.53822	7.51624	1.00293
			22.8504		16.5556							16.0432		16.5556								13.9847		16.5556								20.44		16.5556								24.1577		16.5556
		NC5	22.8256	22.7224	16.7189	16.7312	5.99114	5.48606	1.09207		NC5	15.9513	15.9434	16.7189	16.7312	-0.787861	-0.698588	1.12779			NC5	13.9782	14.0488	16.7189	16.7312	-2.68248	-2.64916	1.01258			NC5	20.4247	20.5352	16.7189	16.7312	3.80398	3.79162	1.00326			NC5	24.3254	24.2254	16.7189	16.7312	7.49417	7.51624	0.997064
			22.6192		16.7436							15.9355		16.7436								14.1194		16.7436								20.6458		16.7436								24.1254		16.7436
		NC6	21.337	21.3099	16.4802	16.4479	4.862	5.48606	0.886247		NC6	15.8476	15.8374	16.4802	16.4479	-0.610475	-0.698588	0.87387			NC6	13.585	13.6814	16.4802	16.4479	-2.76651	-2.64916	1.0443			NC6	20.2776	20.274	16.4802	16.4479	3.82609	3.79162	1.00909			NC6	22.7856	23.5352	16.4802	16.4479	7.08727	7.51624	0.942928
			21.2828		16.4157							15.8273		16.4157								13.7778		16.4157								20.2705		16.4157								24.2848		16.4157
	HD11
			CT		CT							CT		CT								CT		CT								CT		CT								CT		CT
			IFN-β		GAPDH		Target- Reference		2🔺🔺CT			IFIT5		GAPDH		Target- Reference		2🔺🔺CT				ISG12-2		GAPDH		Target- Reference		2🔺🔺CT				ZNFX1		GAPDH		Target- Reference		2🔺🔺CT				MX1		GAPDH		Target- Reference		2🔺🔺CT
		ov-CREG1+J	26.6195	26.5767	15.6561	15.6005	10.9762	12.279	2.46715		ov-CREG1+J	17.3534	17.35	15.376	15.629	1.72095	3.20673	2.80067	0.00587551		ov-CREG1+J	21.1939	21.259	15.6561	15.6005	5.6585	7.67975	4.05935	0.00710975		ov-CREG1+J	26.9837	26.3704	15.6561	15.6005	10.7699	12.1005	2.5151	0.0622417		ov-CREG1+J	28.2669	28.0983	15.376	15.629	12.4692	10.7099	0.295377	0.000182138
			26.534		15.5449							17.3466		15.8821								21.3241		15.5449								25.7571		15.5449								27.9297		15.8821
		ov-CREG1+J	25.2317	25.1725	15.3615	15.3369	9.83569	12.279	5.43907		ov-CREG1+J	17.565	17.9071	15.3023	15.3898	2.5173	3.20673	1.61264			ov-CREG1+J	21.7905	21.2043	15.3615	15.3369	5.86745	7.67975	3.512			ov-CREG1+J	25.8263	26.9033	15.3615	15.3369	11.5665	12.1005	1.44799			ov-CREG1+J	25.9625	26.7063	15.3023	15.3898	11.3165	10.7099	0.656728
			25.1134		15.3122							18.2491		15.4772								20.6181		15.3122								27.9803		15.3122								27.45		15.4772
		ov-CREG1+J	25.5015	25.5667	14.9091	14.9387	10.628	12.279	3.14064		ov-CREG1+J	17.3885	17.8785	15.2488	15.2306	2.64799	3.20673	1.47298			ov-CREG1+J	21.9332	21.8729	14.9091	14.9387	6.93422	7.67975	1.67659			ov-CREG1+J	25.1505	25.1657	14.9091	14.9387	10.227	12.1005	3.66434			ov-CREG1+J	27.3419	27.396	15.2488	15.2306	12.1654	10.7099	0.364612
			25.6319		14.9683							18.3686		15.2123								21.8127		14.9683								25.1808		14.9683								27.4501		15.2123
		ov-CREG1+J	24.9849	25.0239	15.479	15.3824	9.64153	12.279	6.22262		ov-CREG1+J	17.3367	17.8294	15.1562	15.2914	2.53807	3.20673	1.5896			ov-CREG1+J	20.1991	20.1774	15.479	15.3824	4.79502	7.67975	7.38567			ov-CREG1+J	27.5868	27.7331	15.479	15.3824	12.3507	12.1005	0.840767			ov-CREG1+J	25.1039	27.1109	15.1562	15.2914	11.8195	10.7099	0.463413
			25.063		15.2858							18.3222		15.4265								20.1558		15.2858								27.8795		15.2858								29.1178		15.4265
		ov-CREG1+J	25.8885	25.8976	15.4713	15.5325	10.3652	12.279	3.76824		ov-CREG1+J	17.3585	17.273	15.2533	15.279	1.99402	3.20673	2.31773			ov-CREG1+J	21.1482	21.1343	15.4713	15.5325	5.60178	7.67975	4.22212			ov-CREG1+J	26.0288	25.5553	15.4713	15.5325	10.0228	12.1005	4.22136			ov-CREG1+J	27.0616	27.3824	15.2533	15.279	12.1034	10.7099	0.380626
			25.9068		15.5937							17.1874		15.3046								21.1203		15.5937								25.0818		15.5937								27.7032		15.3046
		ov-CREG1+J	25.4737	25.4896	15.8536	15.8311	9.65849	12.279	6.1499		ov-CREG1+J	17.2722	17.2322	14.9729	15.2158	2.01638	3.20673	2.28208			ov-CREG1+J	20.8146	21.2877	15.8536	15.8311	5.45663	7.67975	4.66901			ov-CREG1+J	27.6154	27.5771	15.8536	15.8311	11.746	12.1005	1.27854			ov-CREG1+J	28.306	27.8219	14.9729	15.2158	12.6061	10.7099	0.268649
			25.5055		15.8086							17.1922		15.4588								21.7609		15.8086								27.5388		15.8086								27.3378		15.4588
		NC1	27.8036	27.9179	15.376	15.629	12.2889	12.279	1.0008		NC1	19.118	19.1569	15.6561	15.6005	3.55639	3.20673	1.10904			NC1	23.0755	23.1697	15.376	15.629	7.54071	7.67975	0.981896			NC1	27.025	27.0435	15.376	15.629	11.4145	12.1005	0.94331			NC1	25.9599	26.3585	15.6561	15.6005	10.758	10.7099	1.00449
			28.0321		15.8821							19.1958		15.5449								23.264		15.8821								27.0621		15.8821								26.7571		15.5449
		NC2	24.4082	24.5549	15.3023	15.3898	9.16517	12.279	0.746407		NC2	17.6734	17.8384	15.3615	15.3369	2.5016	3.20673	0.780108			NC2	21.2999	21.2488	15.3023	15.3898	5.85902	7.67975	0.762919			NC2	26.7577	26.9836	15.3023	15.3898	11.5939	12.1005	0.958131			NC2	25.4915	25.9123	15.3615	15.3369	10.5755	10.7099	0.987449
			24.7017		15.4772							18.0035		15.3122								21.1977		15.4772								27.2096		15.4772								26.3331		15.3122
		NC3	27.0919	27.1144	15.2488	15.2306	11.8839	12.279	0.967818		NC3	19.0056	19.0174	14.9091	14.9387	4.07871	3.20673	1.27192			NC3	23.0598	23.0948	15.2488	15.2306	7.86422	7.67975	1.02402			NC3	28.0684	27.8855	15.2488	15.2306	12.655	12.1005	1.04582			NC3	23.1385	25.0717	14.9091	14.9387	10.133	10.7099	0.946134
			27.137		15.2123							19.0292		14.9683								23.1298		15.2123								27.7026		15.2123								27.0049		14.9683
		NC4	29.4434	29.4154	15.1562	15.2914	14.124	12.279	1.15025		NC4	18.2821	18.2439	15.479	15.3824	2.86146	3.20673	0.892331			NC4	23.5695	23.6151	15.1562	15.2914	8.32375	7.67975	1.08386			NC4	27.3154	27.3477	15.1562	15.2914	12.0563	12.1005	0.996348			NC4	26.1558	26.2102	15.479	15.3824	10.8278	10.7099	1.01101
			29.3873		15.4265							18.2057		15.2858								23.6608		15.4265								27.38		15.4265								26.2647		15.2858
		NC5	28.3001	28.5307	15.2533	15.279	13.2517	12.279	1.07922		NC5	18.9704	18.9286	15.4713	15.5325	3.39607	3.20673	1.05904			NC5	23.6457	23.8267	15.2533	15.279	8.5477	7.67975	1.11302			NC5	27.7866	27.7631	15.2533	15.279	12.4841	12.1005	1.0317			NC5	27.1387	27.3982	15.4713	15.5325	11.8657	10.7099	1.10793
			28.7613		15.3046							18.8867		15.5937								24.0076		15.3046								27.7396		15.3046								27.6577		15.5937
		NC6	28.1495	28.1765	14.9729	15.2158	12.9606	12.279	1.05551		NC6	18.6635	18.6773	15.8536	15.8311	2.84615	3.20673	0.887554			NC6	23.1701	23.1589	14.9729	15.2158	7.94307	7.67975	1.03429			NC6	27.3369	27.615	14.9729	15.2158	12.3992	12.1005	1.02469			NC6	26.6908	25.9304	15.8536	15.8311	10.0993	10.7099	0.942988
			28.2034		15.4588							18.691		15.8086								23.1477		15.4588								27.8932		15.4588								25.17		15.8086

## Sheet: Fig 2D
				CT		CT
		DF-1		STING		GAPDH		Target- Reference		2🔺🔺CT
			ov-CREG1+J1	35.0298	35.0107	19.0726	18.9648	16.0459	17.9728	3.8023	0.000357352
				34.9917		18.857
			ov-CREG1+J2	35.0873	35.1043	19.0633	19.0122	16.0921	17.9728	3.68261
				35.1212		18.961
			ov-CREG1+J3	36.3421	35.9343	19.7813	19.3529	16.5814	17.9728	2.62338
				35.5265		18.9246
			ov-CREG1+J4	35.8491	35.996	19.2757	19.4005	16.5956	17.9728	2.59772
				36.1429		19.5252
			ov-CREG1+J5	35.0551	35.6509	19.048	19.1017	16.5492	17.9728	2.68253
				36.2467		19.1553
			ov-CREG1+J6	36.0243	35.5242	19.0108	18.9684	16.5559	17.9728	2.67018
				35.0242		18.926
			NC1	35.1237	35.5398	17.3845	17.5014	18.0384	17.9728	1.00365
				35.9558		17.6182
			NC2	35.534	35.6184	18.0563	17.9971	17.6213	17.9728	0.980443
				35.7028		17.9379
			NC3	35.638	35.4476	17.7644	17.4164	18.0312	17.9728	1.00325
				35.2572		17.0684
			NC4	33.9028	34.5302	16.7636	17.0097	17.5205	17.9728	0.974833
				35.1575		17.2557
			NC5	35.756	35.9079	17.1088	17.3739	18.5339	17.9728	1.03122
				36.0598		17.639
			NC6	35.4198	35.6579	17.7378	17.5664	18.0915	17.9728	1.0066
				35.896		17.395
				CT		CT
		HD11		STING		GAPDH		Target- Reference		2🔺🔺CT
			ov-CREG1+J1	32.7228	33.0982	17.1161	17.0584	16.0398	18.2286	4.55913	0.0205278
				33.4736		17.0007
			ov-CREG1+J2	33.908	33.7215	16.6703	16.7119	17.0096	18.2286	2.32782
				33.5349		16.7535
			ov-CREG1+J3	33.9665	33.7797	17.0607	16.7643	17.0154	18.2286	2.31849
				33.593		16.468
			ov-CREG1+J4	33.1078	33.241	17.0733	17.1715	16.0694	18.2286	4.46652
				33.3741		17.2698
			ov-CREG1+J5	34.3816	34.5317	17.1821	17.2643	17.2674	18.2286	1.94687
				34.6818		17.3465
			ov-CREG1+J6	34.2446	34.2703	16.3891	16.5481	17.7221	18.2286	1.42052
				34.296		16.7072
			NC1	34.5851	34.7259	16.8515	17.0631	17.6628	18.2286	0.968961
				34.8667		17.2747
			NC2	35.3967	35.412	17.5001	17.1007	18.3113	18.2286	1.00454
				35.4272		16.7013
			NC3	34.8251	34.5908	16.121	15.9466	18.6442	18.2286	1.0228
				34.3564		15.7722
			NC4	34.7048	34.7923	16.4218	16.6165	18.1758	18.2286	0.997107
				34.8799		16.8113
			NC5	34.8718	34.9276	16.434	16.433	18.4946	18.2286	1.01459
				34.9834		16.4321
			NC6	34.5552	34.9853	16.9497	16.9025	18.0828	18.2286	0.992002
				35.4155		16.8554

## Sheet: Fig 2E CGAMP
PLATE type 96 WELL PLATE
Set Temperature Set point 26°C, gradient 0 °C
Detecting the end point of absorbed light
Wavelength:450
Detection speed: normal, delay: 50 msec, measurement/data point: 8
	Standard curve
		Concentration (ng/L)	OD value (450nm)
		X	Y
		1200	0.175
		600
		300	0.592
		150	1.22
		75	1.894
	DF-1 cell		OD value (450nm)	Diluted concentration (ng/L)	Actual concentration = diluted concentration×5
		Flag-CREG1	1.843	79.0144	395.072	0.000462362
			1.797	82.356	411.78
			1.888	75.8941	379.47
			1.882	76.302	381.51
			1.912	74.2864	371.432
			2.018	67.6164	338.082
		Control	2.114	62.1181	310.59
			2.247	55.2279	276.14
			2.362	49.854	249.27
			2.191	58.034	290.17
			2.374	49.3211	246.606
			2.225	56.3147	281.573
	HD11
		Flag-CREG1	1.992	69.1908	345.954	0.0177169
			2.16	59.6456	298.228
			2.11	62.3378	311.689
			2.38	49.0565	245.283
			2.311	52.176	260.88
			2.202	57.4724	287.362
		Control	2.533	42.7012	213.506
			2.415	47.5373	237.686
			2.377	49.1887	245.943
			2.393	48.4874	242.437
			2.46	45.6426	228.213
			2.567	41.3837	206.919

## Sheet: Fig 2F IFN-B
PLATE type 96 WELL PLATE
Set Temperature Set point 26°C, gradient 0 °C
Detecting the end point of absorbed light
Wavelength: 450
Detection speed: normal, delay: 50 msec, measurement/data point: 8
Standard curve
	Concentration (ng/L)	OD value (450nm)
	X	Y
	240	1.4725
	160	1.0575
	80	0.65
	40	0.311
	20	0.214
	0	0.0475
DF-1 cell		OD value (450nm)	Diluted concentration (ng/L)	Actual concentration = diluted concentration×5
	Flag-CREG1	0.308	36.1783	180.891	0.00385742
		0.321	38.3826	191.913
		0.3	34.8218	174.109
		0.341	41.7738	208.869
		0.338	41.2651	206.326
		0.345	42.4521	212.26
	Control	0.283	31.9392	159.696
		0.283	31.9392	159.696
		0.275	30.5828	152.914
		0.281	31.6001	158.001
		0.262	28.3785	141.892
		0.267	29.2263	146.131
HD11	Flag-CREG1	0.439	58.3909	291.954	0.00282078
		0.401	51.9475	259.738
		0.408	53.1345	265.672
		0.435	57.7126	288.563
		0.429	56.6953	283.476
		0.426	56.1866	280.933
	Control	0.363	45.5042	227.521
		0.378	48.0476	240.238
		0.381	48.5563	242.781
		0.359	44.8259	224.13
		0.351	43.4694	217.347
		0.367	46.1824	230.912

## Sheet: Fig 2G-H
DF-1
	OE-CREG1	OE-CREG1	OE-CREG1	Flag 1	Flag 2	Flag 3
JAK1	60.11	52.89	52.39	56.94	53.8	46.39
JAK1/actin	0.52	0.45	0.47	0.48	0.47	0.4	0.374457
P-JAK1	45.22	40.91	42.26	18.4	16.5	14.14
P-JAK1/JAK	0.752287	0.773492	0.806642	0.323147	0.306691	0.304807	0.00202332
STAT1	46.48	41.88	41.88	39.79	39.77	44.17
STAT1/ACTIN	0.4	0.36	0.38	0.33	0.34	0.38	0.286254
P-STAT1	25.32	25.87	28.39	2.88	3.04	3.06
P-STAT1/STAT1	0.54475	0.617717	0.677889	0.07238	0.0764395	0.0692778	0.00524839
TBK1	58.57	53.07	49.62	52.93	52.31	54.5
TBK1/ACTIN	0.51	0.45	0.44	0.44	0.45	0.47	0.696761
P-TBK1	34.72	32.33	36.57	9.82	12.88	11.65
P-TBK1/TBK1	0.592795	0.609195	0.737001	0.185528	0.246224	0.213761	0.0120603
actin	115.01	117.83	111.63	119	115.36	115.1

## Sheet: Fig 2I
			blank	CREG1	CREG1+DMSO	CREG1+RU521
		ENV	43.76	25.87	28.65	36.26
		actin	71.7	72.64	77.06	75.15
		env/actin	0.61	0.36	0.37	0.48
		ENV	46.98	30.26	27.92	35.47
		actin	75.39	81.86	83.41	85.23
		env/actin	0.62	0.37	0.33	0.42
		ENV	33.51	18.95	17.12	24.93
		actin	53.59	57.13	53.84	56.52
		env/actin	0.63	0.33	0.32	0.44

## Sheet: Fig 2J
		blank	CREG1	CREG1 +FLAG	CREG1+SCOCS3
	ENV	34.65	12.58	14.69	28.69
	actin	61.22	58.28	57.62	60.57
	env/actin	0.57	0.22	0.25	0.47
	ENV	37.88	16.55	16.68	32.15
	actin	68.81	67.65	62.22	66.98
	env/actin	0.55	0.24	0.27	0.48
	ENV	34.93	15.8	12.99	27.79
	actin	66.99	66.87	61.51	59.39
	env/actin	0.52	0.24	0.21	0.47
