# Supplementary material for: CREG1 restricts ALV-J replication via the mitochondrial dysfunction–driven activation of innate immunity and apoptosis
Source: Front Immunol. 2026 Jan 21;16:1760120. doi: 10.3389/fimmu.2025.1760120 (PMC12867876; doi:10.3389/fimmu.2025.1760120)
Supplement: Supplementary file 9 [file Table7.xlsx]

## Sheet: Fig 3B-C
													Mean mitochondrial number
	OE CREG1	Total mitochondrial number	13	27	44	34	23	31	45	24	21	14	27.6
		Number of abnormal mitochondria	2	3	5	8	5	6	7	7	15	5
		The proportion of abnormal mitochondria to the total mitochondrial number	0.153846	0.111111	0.113636	0.235294	0.217391	0.193548	0.155556	0.291667	0.714286	0.357143
								Mean mitochondrial number
	OE Flag	Total mitochondrial number	18	19	33	20	21	22.2
		Number of abnormal mitochondria	1	1	1	2	1
		The proportion of abnormal mitochondria to the total mitochondrial number	0.0555556	0.0526316	0.030303	0.1	0.047619

## Sheet: Fig 3G
	Mean (TMRE PE-H)							Mean (TMRE PE-H)
flag 1.fcs	5657	5596.83	1.01075	2.505e-08			si-NC 1.fcs	4580	4556.33	1.00519	9.08494e-08
flag 2.fcs	5600	5596.83	1.00057				si-NC 2.fcs	4519	4556.33	0.991806
flag 3.fcs	5590	5596.83	0.998779				si-NC 3.fcs	4502	4556.33	0.988075
flag 4.fcs	5631	5596.83	1.0061				si-NC 4.fcs	4554	4556.33	0.999488
flag 5.fcs	5572	5596.83	0.995563				si-NC 5.fcs	4586	4556.33	1.00651
flag 6.fcs	5531	5596.83	0.988237				si-NC 6.fcs	4597	4556.33	1.00893
CREG1 1.fcs	3801	5596.83	0.679134				si-CREG-1 1.fcs	4880	4556.33	1.07104
CREG1 2.fcs	3801	5596.83	0.679134				si-CREG-1 2.fcs	4935	4556.33	1.08311
CREG1 3.fcs	3585	5596.83	0.640541				si-CREG-1 3.fcs	4852	4556.33	1.06489
CREG1 4.fcs	3705	5596.83	0.661981				si-CREG-1 4.fcs	4863	4556.33	1.06731
CREG1 5.fcs	3758	5596.83	0.671451				si-CREG-1 5.fcs	4826	4556.33	1.05919
CREG1 6.fcs	3674	5596.83	0.656443				si-CREG-1 6.fcs	4831	4556.33	1.06028
blank	355

## Sheet: Fig 3H 
	Mean (TMRE PE-A)					Mean (TMRE PE-A)
3 flag 1.fcs	6045	5994.83	1.00837	3.24095e-08	si-NC 1.fcs	4840	4816.33	1.00491	6.24171e-05
3 flag 2.fcs	6019	5994.83	1.00403		si-NC 2.fcs	4758	4816.33	0.987888
3 flag 3.fcs	6011	5994.83	1.0027		si-NC 3.fcs	4791	4816.33	0.99474	1.88765e-08
3 flag 4.fcs	6012	5994.83	1.00286		si-NC 4.fcs	4831	4816.33	1.00305
3 flag 5.fcs	5943	5994.83	0.991354		si-NC 5.fcs	4825	4816.33	1.0018
3 flag 6.fcs	5939	5994.83	0.990686		si-NC 6.fcs	4853	4816.33	1.00761
CREG1 1.fcs	4061	5994.83	0.677417		si-CREG-1 1.fcs	5258	4816.33	1.0917
CREG1 2.fcs	4079	5994.83	0.680419		si-CREG-1 2.fcs	5306	4816.33	1.10167
CREG1 3.fcs	3828	5994.83	0.63855		si-CREG-1 3.fcs	5289	4816.33	1.09814
CREG1 4.fcs	3966	5994.83	0.66157		si-CREG-1 4.fcs	5229	4816.33	1.08568
CREG1 5.fcs	3981	5994.83	0.664072		si-CREG-1 5.fcs	5167	4816.33	1.07281
CREG1 6.fcs	3914	5994.83	0.652896		si-CREG-1 6.fcs	5192	4816.33	1.078
blank	412

## Sheet: Fig 3I
	Q2	Q3	Q2/Q3			Q2	Q3	Q2/Q3
Flag-1	59.7 %	40.3 %	1.48139	2.69137e-06	SI-NC1	46.3 %	53.7 %	0.862197	1.12633e-07
Flag-2	59.1 %	40.9 %	1.44499		SI-NC2	47.4 %	52.6 %	0.901141
Flag-3	58.9 %	41.1 %	1.43309		SI-NC3	47.3 %	52.7 %	0.897533
Flag-4	60.7 %	39.3 %	1.54453		SI-NC4	48.0 %	52.0 %	0.923077
Flag-5	61.0 %	39.0 %	1.5641		SI-NC5	49.6 %	50.4 %	0.984127
Flag-6	62.2 %	37.8 %	1.6455		SI-NC6	48.5 %	51.5 %	0.941748
CREG1 1	45.6 %	54.4 %	0.838235		SI-CREG1-1	63.8 %	36.1 %	1.76731
CREG1 2	46.5 %	53.5 %	0.869159		SI-CREG1-2	63.7 %	36.3 %	1.75482
CREG1 3	45.8 %	54.2 %	0.845018		SI-CREG1-3	63.7 %	36.3 %	1.75482
CREG1 4	45.8 %	54.2 %	0.845018		SI-CREG1-4	65.5 %	34.5 %	1.89855
CREG1 5	46.4 %	53.6 %	0.865672		SI-CREG1-5	65.7 %	34.3 %	1.91545
CREG1 6	47.2 %	52.8 %	0.893939		SI-CREG1-6	65.5 %	34.5 %	1.89855
blank	0 %	0.011 %

## Sheet: Fig 3J
Plate Type: 96 WELL PLATE
Eject Plate Upon Completion				Standard Curve
Detection: Luminescence, Endpoint
Full Plate
Integration Time: 0:00.20 (MM:SS.ss)
Filter Set 1
Emission: Hole
Optics: Top, Gain: 135
Detection Speed: Normal, Delay: 0 msec
Extended Dynamic Range
Detection Height: 6 mm
	40
	DF-1			Luminescence (RLU)	ATP (μM)
		Flag-CREG1		45073	5.98512	0.0209495
				48878	6.5141
				48658	6.48351
				43338	5.74392
				55441	7.42649
				48862	6.51187
		Control		57642	7.73248
				54971	7.36115
				50282	6.70928
				61468	8.26437
				57911	7.76987
				60470	8.12563
		Si-CREG1		84784	11.5058	0.0274339
				81719	11.0797
				87328	11.8595
				78405	10.619
				93434	12.7083
				86914	11.8019
		Si-NC		75939	10.2761
				74592	10.0889
				59418	7.97938
				79145	10.7218
				72543	9.80403
				73600	9.95097

## Sheet: Fig 3K
Computational formula	NADH-CoQ Reductase (U/gprot) = (△A/(6600*0.7))*V1/T/V2/Cpr*f*10^6
note:
△A:Measure the change in OD value of the well (A1 - A2).
6600:Molar extinction coefficient of NADH	40
0.7:Optical path length of microplate wells, cm
V1:Total reaction volume: 0.22 mL
V2:Sample addition volume: 0.02 mL
T:Reaction time: 5 minutes
f:Sample dilution factor
Cpr:Sample protein concentration gprot/L
10^6: 1mol= 10^6umol
			A1 (340nm)	A2 (after 5min 340nm)	△A	protein concentration (ug/uL)	NADH-CoQ Reductase (U/gprot)
		Flag	0.468	0.456	0.012	1.86002	3.07217	0.00400608
			0.474	0.464	0.01	1.57654	3.02048
			0.467	0.454	0.013	1.59146	3.88981
			0.459	0.448	0.011	1.68745	3.10414
			0.472	0.46	0.012	1.76582	3.23605
			0.471	0.459	0.012	1.84567	3.09605
		CREG1	0.459	0.45	0.009	1.62982	2.62956
			0.451	0.444	0.007	1.45292	2.29424
			0.453	0.441	0.012	1.93248	2.95696
			0.458	0.448	0.01	1.82365	2.61119
			0.462	0.456	0.006	1.46852	1.94559
			0.468	0.459	0.009	1.58724	2.7001
		si-NC	0.458	0.45	0.008	1.77902	2.14136	0.00296486
			0.459	0.452	0.007	1.72361	1.93393
			0.457	0.449	0.008	1.66179	2.29242
			0.459	0.451	0.008	1.85468	2.054
			0.454	0.446	0.008	1.72569	2.20754
			0.449	0.439	0.01	1.82489	2.60942
		si-CREG1	0.466	0.455	0.011	1.70016	3.08094
			0.462	0.45	0.012	1.71295	3.33593
			0.529	0.519	0.01	1.79181	2.65759
			0.527	0.517	0.01	1.75427	2.71447
			0.495	0.484	0.011	1.85463	2.82433
			0.485	0.473	0.012	1.72355	3.31542

## Sheet: Fig 3L
		Blank (550nm)	Blank (after 3min 550nm)
		0.358	0.361	-0.003
		A1 (550nm)	A2 (after 3min 5500nm)	△A (sample)	△A (blank)	△A550 (sample-blank)	protein concentration (ug/uL)	Cytochrome C Oxidase (U/gprot)
	Flag	0.354	0.311	0.043	-0.003	0.046	1.86002	3.88445	0.0265729
		0.349	0.309	0.04	-0.003	0.043	1.57654	4.28402
		0.348	0.316	0.032	-0.003	0.035	1.59146	3.45431
		0.385	0.326	0.059	-0.003	0.062	1.68745	5.77096
		0.347	0.312	0.035	-0.003	0.038	1.76582	3.38006
		0.346	0.32	0.026	-0.003	0.029	1.84567	2.46792
				0
	CREG1	0.366	0.347	0.019	-0.003	0.022	1.62982	2.12017
		0.364	0.349	0.015	-0.003	0.018	1.45292	1.9459
		0.359	0.338	0.021	-0.003	0.024	1.93248	1.95067
		0.387	0.362	0.025	-0.003	0.028	1.82365	2.41159
		0.371	0.349	0.022	-0.003	0.025	1.46852	2.67391
		0.375	0.351	0.024	-0.003	0.027	1.58724	2.67183
				0	-0.003	0.003
	si-NC	0.376	0.335	0.041	-0.003	0.044	1.77902	3.88472	0.00466793
		0.381	0.349	0.032	-0.003	0.035	1.72361	3.18947
		0.374	0.341	0.033	-0.003	0.036	1.66179	3.40262
		0.382	0.347	0.035	-0.003	0.038	1.85468	3.21812
		0.375	0.331	0.044	-0.003	0.047	1.72569	4.27783
		0.382	0.356	0.026	-0.003	0.029	1.82489	2.49602
	si-CREG1	0.345	0.301	0.044	-0.003	0.047	1.70016	4.34206
		0.349	0.307	0.042	-0.003	0.045	1.71295	4.12625
		0.375	0.334	0.041	-0.003	0.044	1.79181	3.85699
		0.396	0.352	0.044	-0.003	0.047	1.75427	4.20814
		0.384	0.331	0.053	-0.003	0.056	1.85463	4.74262
		0.356	0.316	0.04	-0.003	0.043	1.72355	3.91862
