# Supplementary material for: CREG1 restricts ALV-J replication via the mitochondrial dysfunction–driven activation of innate immunity and apoptosis
Source: Front Immunol. 2026 Jan 21;16:1760120. doi: 10.3389/fimmu.2025.1760120 (PMC12867876; doi:10.3389/fimmu.2025.1760120)
Supplement: Supplementary file 10 [file Table8.xlsx]

## Sheet: Fig 4A
		Flag				CREG1
cytoplasm	Parkin	32.26	58.11	51.81		12.84	14.11	10.94
	actin	100.91	140.13	101.02		99.51	83.98	87.33
	Parkin/actin	0.32	0.41	0.51		0.13	0.17	0.13
	TFAM	17.85	15.77	10.25		88.98	65.08	58.84
	actin	113.82	88.85	98.67		117.97	86.51	104.21
	TFAM/actin	0.16	0.18	0.1		0.75	0.75	0.56
		Si-NC				Si-CREG1
	Parkin	15.03	16.69	16.77		42.13	52.26	40.7
	actin	94.95	111.92	126.66		94.12	113.65	107.11
	Parkin/actin	0.16	0.15	0.13		0.45	0.46	0.38
	TFAM	53.34	32.04	45.41		5.82	6.77	9.56
	actin	111.87	116.18	116.28		100.16	96.45	100.95
	TFAM/actin	0.48	0.28	0.39		0.06	0.07	0.09
	Flag					CREG1
mitochondria	Parkin	19.43	11.95	14.05		52.39	30.25	37.27
	VDAC1	81.56	87.29	79.88		68.81	49.53	70.29
	Parkin/VDAC1	0.24	0.14	0.18		0.76	0.61	0.53
	TFAM	42.84	60.33	61.39		3.77	6.56	4.98
	VDAC1	114.81	97.59	103.46		98.44	108.78	112.86
	TFAM/VDAC1	0.37	0.62	0.59		0.04	0.06	0.04
	TOMM20	67.59	55.68	43.78		9.14	6.49	2.88
	VDAC1	97.55	94.08	97.77		73.24	85.61	80.84
	TOMM20/VDAC1	0.69	0.59	0.45		0.12	0.08	0.04
		Si-NC				Si-CREG1
	Parkin	49.68	52.16	60.38		11.27	13.87	17.71
	VDAC1	101.09	111.94	81.95		92.96	110.71	92.06
	Parkin/VDAC1	0.49	0.47	0.74		0.12	0.13	0.19
	TFAM	18.66	12.84	28.8		59.52	78.6	64.07
	VDAC1	131.18	72.14	116.37		113.58	100.49	108.87
	TFAM/VDAC1	0.14	0.18	0.25		0.52	0.78	0.59
	TOMM20	5.83	4.25	14.74		53.4	49.87	65.57
	VDAC1	98.64	131.58	105.5		88.69	115.67	91.16
	TOMM20/VDAC1	0.06	0.03	0.14		0.6	0.43	0.72

## Sheet: Fig 4B
		CREG1 1	CREG1 2	CREG1 3	Flag 1	Flag 2	Flag 3
	LC3-I	10.88	9.72	15.51	31.43	27.21	26.5
	LC3-II	31.98	29.91	41.15	15.15	13.39	13.91
	actin	101.82	105.45	110.32	102.12	105.07	108.47
	LC3-I/ actin	0.11	0.09	0.14	0.31	0.26	0.24
	LC3-II/ actin	0.31	0.28	0.37	0.15	0.13	0.13
	LC3-II/LC3-I	2.94	3.08	2.65	0.48	0.49	0.53
	P62	12.53	16.02	11.38	30.57	28.78	33.52
	actin	101.82	105.45	110.32	102.12	105.07	108.47
	P62/actin	0.12	0.15	0.1	0.3	0.27	0.31
		Si-CREG1 1	Si-CREG1 2	Si-CREG1 3	Si-NC 1	Si-NC 2	Si-NC 3
	LC3-I	30.75	34.62	29.86	19.41	20.38	21.46
	LC3-II	10.51	12.34	11.18	33.01	32.87	29.1
	actin	93.52	90.02	91.78	98.35	89.84	95.35
	LC3-I/ actin	0.33	0.38	0.33	0.2	0.23	0.23
	LC3-II/ actin	0.11	0.14	0.12	0.34	0.37	0.31
	LC3-II/LC3-I	0.34	0.36	0.37	1.7	1.61	1.36
	P62	28.8	24.64	26.72	6.45	8.8	8.58
	actin	93.52	90.02	91.78	98.35	89.84	95.35
	P62/actin	0.31	0.27	0.29	0.07	0.1	0.09

## Sheet: Fig 4D-E
		CT		CT							CT		CT
		ND1		β-actin		Target- Reference		2🔺🔺CT			CYTB		β-actin		Target- Reference		2🔺🔺CT
	ov-CREG1-1	30.7293	30.1762	21.5691	21.6845	8.49163	8.77664	1.21842	0.0111511	ov-CREG1-1	33.9947	33.9025	19.1365	19.146	14.7565	15.4492	1.61631	0.00103789
		29.623		21.7999							33.8103		19.1554
	ov-CREG1-2	29.0565	29.5408	21.5299	21.3918	8.14902	8.77664	1.54501		ov-CREG1-2	33.5153	33.5772	19.3652	19.2603	14.3169	15.4492	2.19211
		30.0251		21.2537							33.6392		19.1554
	ov-CREG1-3	29.504	28.9671	21.0633	20.9825	7.9846	8.77664	1.73152		ov-CREG1-3	34.0919	33.8586	19.1685	19.1168	14.7419	15.4492	1.63279
		28.4302		20.9017							33.6254		19.065
	ov-CREG1-4	29.2657	29.3474	21.0366	21.0696	8.27784	8.77664	1.41304		ov-CREG1-4	33.2098	33.2757	19.1806	19.2198	14.0559	15.4492	2.62688
		29.4291		21.1026							33.3415		19.259
	ov-CREG1-5	29.2775	29.1596	21.3027	21.3149	7.84471	8.77664	1.90783		ov-CREG1-5	33.5914	33.3099	19.0308	18.8983	14.4116	15.4492	2.05282
		29.0417		21.3271							33.0283		18.7657
										ov-CREG1-6	33.6165	33.5093	19.2385	19.1892	14.32	15.4492	2.18733
	ov-Flag-1	30.1632	29.7838	21.7756	21.5537	8.23017	8.77664	0.937736			33.4021		19.14
		30.1466		21.3317
	ov-Flag-2	31.6301	31.3454	21.5777	21.5558	9.78957	8.77664	1.11541		ov-Flag-1	33.5374	34.1145	19.1461	19.1642	14.9503	15.4492	0.967706
		31.0607		21.534							34.6916		19.1823
	ov-Flag-3	30.2885	30.8121	22.5679	22.6186	8.19351	8.77664	0.933559		ov-Flag-2	34.5799	34.5687	19.0446	18.9731	15.5957	15.4492	1.00948
		31.3357		22.6693							34.5575		18.9015
	ov-Flag-4	31.5427	31.0985	21.9621	22.0349	9.06359	8.77664	1.03269		ov-Flag-3	34.6847	34.6434	19.0235	19.0153	15.6281	15.4492	1.01158
		30.6543		22.1077							34.6022		19.0072
	ov-Flag-5	30.2999	30.3147	21.7138	21.7083	8.60637	8.77664	0.980599		ov-Flag-4	34.5836	34.4642	19.0617	19.043	15.4213	15.4492	0.998192
		30.3295		21.7028							34.3448		19.0242
										ov-Flag-5	34.6221	34.5379	19.0399	18.9992	15.5387	15.4492	1.00579
											34.4537		18.9584
										ov-Flag-6	34.3388	34.1769	18.6713	18.6156	15.5613	15.4492	1.00726
											34.0149		18.5598
		CT		CT							CT		CT
		ND1		β-actin		Target- Reference		2🔺🔺CT			CYTB		β-actin		Target- Reference		2🔺🔺CT
	si-CREG1-1	31.1082	31.4638	23.2336	23.5971	7.86673	7.16663	0.61553	0.0117155	si-CREG1-1	33.823	33.7218	15.3011	15.7234	17.9984	17.5498	0.73279	2.11848e-05
		31.8194		23.9605							33.6205		16.1457
	si-CREG1-2	31.7348	31.6547	23.7636	23.6754	7.97934	7.16663	0.569309		si-CREG1-2	33.8431	33.6308	15.8322	15.4029	18.2278	17.5498	0.625041
		31.5747		23.5872							33.4184		14.9737
	si-CREG1-3	30.6972	30.7071	23.6384	23.4942	7.21294	7.16663	0.968408		si-CREG1-3	33.5643	33.6686	15.495	15.672	17.9966	17.5498	0.733681
		30.717		23.3499							33.7729		15.849
	si-CREG1-4	30.3792	30.9556	22.1362	22.6373	8.31834	7.16663	0.450089		si-CREG1-4	33.8594	33.8795	15.8431	15.9354	17.9441	17.5498	0.760856
		31.5321		23.1384							33.8995		16.0276
	si-CREG1-5	30.8351	30.5082	22.8075	22.8733	7.63495	7.16663	0.722804		si-CREG1-5	33.7614	33.6184	15.5446	15.606	18.0124	17.5498	0.725685
		30.1814		22.9391							33.4755		15.6675
	si-CREG1-6	30.2078	30.2519	22.0699	22.0403	8.2116	7.16663	0.484653		si-CREG1-6	33.4356	33.5606	15.5376	15.5719	17.9887	17.5498	0.737715
		30.296		22.0107							33.6856		15.6062
	si-NC-1	31.9958	31.0122	23.7484	23.6169	7.3953	7.16663	1.03191		si-NC-1	33.551	33.535	15.5285	15.9726	17.5624	17.5498	1.00071
		30.0285		23.4854							33.519		16.4168
	si-NC-2	30.9958	30.9464	23.4858	23.5881	7.35834	7.16663	1.02675		si-NC-2	33.6703	33.5154	16.1738	16.0958	17.4196	17.5498	0.992581
		30.897		23.6903							33.3606		16.0178
	si-NC-3	30.6853	30.0491	23.6683	23.5533	6.49574	7.16663	0.906388		si-NC-3	33.2636	33.1895	15.9826	15.8036	17.386	17.5498	0.990663
		29.4129		23.4384							33.1154		15.6246
	si-NC-4	30.0743	29.7751	22.5044	22.6191	7.15595	7.16663	0.99851		si-NC-4	33.2132	33.2464	15.9045	15.6827	17.5637	17.5498	1.00079
		29.4758		22.7339							33.2796		15.4608
	si-NC-5	30.7632	30.3851	23.0963	23.1699	7.21514	7.16663	1.00677		si-NC-5	33.2694	33.4282	16.0011	15.774	17.6542	17.5498	1.00595
		30.0069		23.2435							33.5871		15.5469
	si-NC-6	30.1734	30.5387	23.1439	23.1594	7.37929	7.16663	1.02967		si-NC-6	33.389	33.3442	15.7655	15.6311	17.7131	17.5498	1.0093
		30.904		23.175							33.2994		15.4967

## Sheet: Fig 4G
			CT		CT
			ND1		GAPDH		Target- Reference		2🔺🔺CT
		EtBr 1	13.6969	13.6187	17.6907	17.5921	-3.97339	-6.72422	0.148565
			13.5405		17.4935
		EtBr 2	13.5337	13.464	17.2645	17.1431	-3.67904	-6.72422	0.121146
			13.3944		17.0216
		EtBr 3	13.5252	13.476	17.0048	17.149	-3.67301	-6.72422	0.120641
			13.4268		17.2933
		EtBr 4	13.5504	13.4021	17.3869	17.4871	-4.08496	-6.72422	0.160511
			13.2538		17.5872
		EtBr 5	13.5946	13.5756	17.8795	17.8483	-4.27272	-6.72422	0.182821
			13.5565		17.8171
		EtBr 6	13.6689	13.7093	17.6422	17.6513	-3.94195	-6.72422	0.145363
			13.7497		17.6603
		NC 1	10.408	10.6784	17.1708	17.2314	-6.55303	-6.72422	0.974541
			10.9489		17.2921
		NC 2	10.6502	10.2698	17.2476	17.1341	-6.8643	-6.72422	1.02083
			9.8894		17.0206
		NC 3	10.7672	10.4493	17.5426	17.5105	-7.06118	-6.72422	1.05011
			10.1314		17.4784
		NC 4	10.8443	10.6742	17.4068	17.4348	-6.7606	-6.72422	1.00541
			10.5042		17.4629
		NC 5	10.8029	10.825	17.2143	17.207	-6.38199	-6.72422	0.949105
			10.8471		17.1997
		NC 6	10.2862	10.505	17.269	17.1546	-6.64959	-6.72422	0.988902
			10.7239		17.0402

## Sheet: Fig 4H
PLATE type 96 WELL PLATE
Set Temperature Set point 26°C, gradient 0 °C
Detecting the end point of absorbed light
Wavelength: 450
Detection speed: normal, delay: 50 msec, measurement/data point: 8
Standard curve
	Concentration (ng/L)	OD value (450nm)
	X	Y
	240	1.4725
	160	1.0575
	80	0.65
	40	0.311
	20	0.214
	0	0.0475
		OD value (450nm)	Diluted concentration (ng/L)	Actual concentration = diluted concentration×5
	CREG1	0.37	46.6911	233.456	0.000413537
		0.408	53.1345	265.672
		0.323	38.7217	193.609
		0.371	46.8607	234.303
		0.385	49.2345	246.173
		0.348	42.9608	214.804
	CREG1+ErBt	0.307	36.0087	180.044
		0.303	35.3305	176.652
		0.272	30.0741	150.37
		0.263	28.548	142.74
		0.298	34.4827	172.413
		0.282	31.7697	158.848

## Sheet: Fig 4I
				CT		CT							CT		CT							CT		CT
				OASL		GAPDH		Target- Reference		2🔺🔺CT			IFIT5		GAPDH		目的-内参		2🔺🔺CT			ISG12		GAPDH		目的-内参		2🔺🔺CT
			CREG1+ErBt-1	32.0758	32.4066	15.2623	15.2806	17.126	16.3244	0.573693	0.0187914	CREG1+ErBt-1	29.3133	29.3824	15.2623	15.2806	14.1018	13.557	0.685495	0.00134186	CREG1+ErBt-1	30.3739	30.5099	15.2623	15.2806	15.2294	14.6591	0.673463	0.00295473
				32.7373		15.2989							29.4515		15.2989							30.646		15.2989
			CREG1+ErBt-2	31.5379	31.6605	14.6349	14.8361	16.8244	16.3244	0.7071		CREG1+ErBt-2	29.2826	29.0086	14.6349	14.8361	14.1725	13.557	0.652711		CREG1+ErBt-2	30.8397	30.7357	14.6349	14.8361	15.8996	14.6591	0.423199
				31.7831		15.0373							28.7346		15.0373							30.6318		15.0373
			CREG1+ErBt-3	31.5045	31.1824	14.6463	14.8655	16.3169	16.3244	1.00516		CREG1+ErBt-3	29.4503	29.3285	14.6463	14.8655	14.463	13.557	0.533663		CREG1+ErBt-3	30.1236	30.3576	14.6463	14.8655	15.4922	14.6591	0.561313
				30.8603		15.0846							29.2067		15.0846							30.5916		15.0846
			CREG1+ErBt-4	32.9077	32.8235	15.481	15.4839	17.3396	16.3244	0.494751		CREG1+ErBt-4	29.1138	29.1918	15.481	15.4839	13.708	13.557	0.900681		CREG1+ErBt-4	30.8659	30.5318	15.481	15.4839	15.048	14.6591	0.763712
				32.7393		15.4868							29.2698		15.4868							30.1978		15.4868
			CREG1+ErBt-5	31.1681	31.7011	14.5102	14.7061	16.9951	16.3244	0.628206		CREG1+ErBt-5	28.8351	28.8129	14.5102	14.7061	14.1068	13.557	0.683132		CREG1+ErBt-5	29.4733	29.805	14.5102	14.7061	15.0989	14.6591	0.7372
				32.2341		14.9019							28.7906		14.9019							30.1366		14.9019
			CREG1+ErBt-6	31.5061	32.0686	15.4986	15.5478	16.5208	16.3244	0.872709		CREG1+ErBt-6	29.3956	29.3258	15.4986	15.5478	13.778	13.557	0.858024		CREG1+ErBt-6	30.7002	30.4041	15.4986	15.5478	14.8563	14.6591	0.872221
				32.6311		15.597							29.256		15.597							30.108		15.597
			CREG1-1	30.5596	30.6285	14.9383	15.0367	15.5918	16.3244	0.955126		CREG1-1	28.5116	28.1222	14.9383	15.0367	13.0856	13.557	0.965223		CREG1-1	29.097	29.3525	14.9383	15.0367	14.3158	14.6591	0.976587
				30.6973		15.135							27.7328		15.135							29.6079		15.135
			CREG1-2	29.9878	30.4968	14.4491	14.2929	16.2039	16.3244	0.992619		CREG1-2	27.7445	27.6824	14.4491	14.2929	13.3895	13.557	0.98764		CREG1-2	29.4563	29.4365	14.4491	14.2929	15.1435	14.6591	1.03305
				31.0058		14.1368							27.6203		14.1368							29.4167		14.1368
			CREG1-3	31.6066	31.0989	15.6191	15.5953	15.5037	16.3244	0.949725		CREG1-3	28.8331	28.7165	15.6191	15.5953	13.1213	13.557	0.967855		CREG1-3	29.3452	29.147	15.6191	15.5953	13.5518	14.6591	0.924463
				30.5913		15.5714							28.5999		15.5714							28.9489		15.5714
			CREG1-4	30.9645	31.222	14.5255	14.4187	16.8033	16.3244	1.02934		CREG1-4	28.6153	28.2506	14.5255	14.4187	13.8319	13.557	1.02027		CREG1-4	28.7272	28.7246	14.5255	14.4187	14.306	14.6591	0.975913
				31.4796		14.3118							27.8858		14.3118							28.7221		14.3118
			CREG1-5	31.192	31.1866	14.5291	14.5246	16.662	16.3244	1.02068		CREG1-5	27.7743	27.8815	14.5291	14.5246	13.3569	13.557	0.985238		CREG1-5	29.1596	29.1656	14.5291	14.5246	14.641	14.6591	0.998766
				31.1812		14.5202							27.9888		14.5202							29.1716		14.5202
			CREG1-6	31.5266	31.4227	14.0466	14.2411	17.1815	16.3244	1.05251		CREG1-6	28.7526	28.7983	14.0466	14.2411	14.5572	13.557	1.07377		CREG1-6	30.3798	30.2374	14.0466	14.2411	15.9963	14.6591	1.09122
				31.3187		14.4356							28.844		14.4356							30.0949		14.4356
