# Supplementary material for: CREG1 restricts ALV-J replication via the mitochondrial dysfunction–driven activation of innate immunity and apoptosis
Source: Front Immunol. 2026 Jan 21;16:1760120. doi: 10.3389/fimmu.2025.1760120 (PMC12867876; doi:10.3389/fimmu.2025.1760120)
Supplement: Supplementary file 11 [file Table9.xlsx]

## Sheet: Fig 5A-D
		Flag				CREG1
cytoplasm	cytochrome C	11.78	5.23	16.61		56.87	49.28	54.73
	actin	100.85	102.1	151.16		91.21	98.74	130.14
	cytochrome C/actin	0.12	0.05	0.11		0.62	0.5	0.42
		si-NC				si-CREG1
	cytochrome C	78.15	94.37	54.51		10.59	9.89	13.35
	actin	136.64	141.74	135.98		142.75	102.28	112.88
	cytochrome C/actin	0.57	0.67	0.4		0.07	0.1	0.12
		Flag				CREG1
mitochondria	cytochrome C	39.25	65.84	64.31		4.92	6.44	6.86
	VDAC1	81.33	97.26	109.17		92.48	100.55	85.02
	cytochrome C/VDAC1	0.48	0.68	0.59		0.05	0.06	0.08
		si-NC				si-CREG1
	cytochrome C	9.42	22.28	10.32		46.33	54.97	48.94
	VDAC1	96.91	114.67	130.54		97.33	101.98	87.92
	cytochrome C/VDAC1	0.1	0.19	0.08		0.48	0.54	0.56

## Sheet: Fig 5E-F
	Q1: Annexin V FITC-A- , PI-A+	Q2: Annexin V FITC-A+ , PI-A+	Q3: Annexin V FITC-A+ , PI-A-	Q2+Q3	Q4: Annexin V FITC-A- , PI-A-
Flag1	1.89 %	8.71 %	10.3 %	0.1901	79.1 %
Flag2	1.70 %	9.06 %	10.7 %	0.1976	78.5 %
Flag3	1.65 %	9.27 %	10.8 %	0.2007	78.3 %
Flag4	1.82 %	9.34 %	11.2 %	0.2054	77.7 %
Flag5	1.85 %	9.08 %	10.6 %	0.1968	78.5 %
CREG1-1	1.73 %	9.50 %	23.9 %	0.334	64.9 %
CREG1-2	1.66 %	8.68 %	23.9 %	0.3258	65.7 %
CREG1-3	1.75 %	9.04 %	24.1 %	0.3314	65.1 %
CREG1-4	1.34 %	7.74 %	23.8 %	0.3154	67.2 %
CREG1-5	1.63 %	9.33 %	23.8 %	0.3313	65.3 %

## Sheet: Fig 5G-H
			Flag			CREG1
		caspase3（32-35）	21.26	24.58	24.64	14.4	17.49	17.31
		caspase3（19）	12.26	14.39	13.04	23.62	23.46	20.84
		caspase3（17）	15.04	15.98	16.62	36.8	40.58	29.42
		actin	101.82	105.45	110.32	102.12	105.07	108.47
		caspase3（32-35）/ actin	0.21	0.23	0.22	0.14	0.17	0.16
		caspase3（19）/ actin	0.12	0.14	0.12	0.23	0.22	0.19
		caspase3（17）/ actin	0.15	0.15	0.15	0.36	0.39	0.27
		bax	19.59	18.76	17.86	2.22	4.5	5
		actin	62.02	60.53	60.14	52.02	52.97	54.57
		bax /actin	0.32	0.31	0.3	0.04	0.08	0.09
		bcl2	53.31	48.18	47.9	19.74	20.93	15.89
		actin	76.94	68.89	73.36	76.04	74.71	77.79
		bcl2/actin	0.69	0.7	0.65	0.26	0.28	0.2

## Sheet: Fig 5-JI
	Q1	Q2		Q3		Q4
CREG1 1	5.41 %	49.2		11.8		33.6 %
CREG1 2	5.35 %	50		11.6		33.0 %
CREG1 3	5.93 %	49.5		11.8		32.8 %
CREG1 4	5.43 %	49.9		17.3		27.3 %
CREG1 5	4.60 %	50.7		18.2		26.5 %
CREG1 6	6.01 %	50.2		17.5		26.4 %
CREG1+DMSO 1	5.43 %	55.1	0.102085	16.9	0.783938	22.6 %
CREG1+DMSO 2	6.44 %	57		15.5		21.0 %
CREG1+DMSO 3	9.37 %	57.6		13.7		19.3 %
CREG1+DMSO 4	4.73 %	51.5		13.4		30.3 %
CREG1+DMSO 5	7.55 %	49.5		11.8		31.1 %
CREG1+DMSO 6	7.18 %	49.1		13.5		30.2 %
CREG1+Z VAN FMK 1	0.87 %	11.2	4.13601e-11	11.3	0.121965	76.6 %
CREG1+Z VAN FMK 2	2.07 %	11.5		13.1		73.4 %
CREG1+Z VAN FMK 3	1.44 %	11.7		11.9		75.0 %
CREG1+Z VAN FMK 4	2.34 %	11.7		12.7		73.3 %
CREG1+Z VAN FMK 5	1.22 %	11.7		7.26		79.8 %
CREG1+Z VAN FMK 6	2.64 %	11.6		7.92		77.9 %

## Sheet: Fig 5L
		CREG1	CREG1+Z-VAD FMK	CREG1+DM	Flag	Blank
	Env/actin 1	0.06	0.16	0.14	0.39	0.58
	Env/actin 2	0.06	0.18	0.18	0.31	0.55
	Env/actin 3	0.05	0.12	0.16	0.43	0.56
