# Supplementary material for: CREG1 restricts ALV-J replication via the mitochondrial dysfunction–driven activation of innate immunity and apoptosis
Source: Front Immunol. 2026 Jan 21;16:1760120. doi: 10.3389/fimmu.2025.1760120 (PMC12867876; doi:10.3389/fimmu.2025.1760120)
Supplement: Supplementary file 12 [file Table10.xlsx]

## Sheet: Fig 6C
			Flag	Flag	Flag	HSPD1	HSPD2	HSPD3
		ENV	54.27	55.53	54.44	16.9	20.98	17.87
		actin	144.12	138.26	145.12	156.96	166.85	157.5
		ENV/actin	0.38	0.4	0.38	0.11	0.13	0.11

## Sheet: Fig 6D GP85
			CT		CT
			GP85		GAPDH		Target- Reference		2🔺🔺CT
		OE-HSPD1+J1	14.7515	14.6815	13.9787	13.9829	0.698617	-0.239889	0.521773	0.0115945
			14.6115		13.9871
		OE-HSPD1+J2	14.6182	14.7216	14.8838	14.5394	0.182123	-0.239889	0.746383
			14.8249		14.195
		OE-HSPD1+J3	14.422	14.4427	13.9924	13.8645	0.578281	-0.239889	0.567161
			14.4635		13.7365
		OE-HSPD1+J4	14.0298	14.1156	14.3151	14.138	-0.0224382	-0.239889	0.860084
			14.2013		13.9609
		OE-HSPD1+J5	15.2067	15.1886	14.8072	14.9951	0.19358	-0.239889	0.740479
			15.1706		15.1829
		OE-HSPD1+J6	14.449	14.5672	14.5299	14.5183	0.0488294	-0.239889	0.818629
			14.6854		14.5068
		Flag+J1	14.4417	14.7013	14.9893	14.9841	-0.28272	-0.239889	1.17855
			14.961		14.9789
		Flag+J2	14.4252	14.405	14.8787	14.6358	-0.23083	-0.239889	0.962237
			14.3848		14.393
		Flag+J3	14.3035	14.4996	14.6506	14.6943	-0.194671	-0.239889	0.811506
			14.6957		14.7379
		Flag+J4	14.8209	14.9543	15.4339	15.2213	-0.267046	-0.239889	1.11321
			15.0877		15.0087
		Flag+J5	15.855	15.4157	15.4043	15.6277	-0.212052	-0.239889	0.88396
			14.9763		15.8511
		Flag+J6	14.7577	14.9212	14.9743	15.1732	-0.252013	-0.239889	1.05054
			15.0847		15.3722

## Sheet: Fig 6D IFN-β
PLATE type 96 WELL PLATE
Set Temperature Set point 26°C, gradient 0 °C
Detecting the end point of absorbed light
Wavelength: 450
Detection speed: normal, delay: 50 msec, measurement/data point: 8
Standard curve
	Concentration (ng/L)	OD value (450nm)
	X	Y
	240	1.4725
	160	1.0575
	80	0.65
	40	0.311
	20	0.214
	0	0.0475
		OD value (450nm)	Diluted concentration (ng/L)	Actual concentration = diluted concentration×5
	Flag	0.337	41.0956	205.478	0.00920629
		0.349	43.1303	215.652
		0.317	37.7043	188.522
		0.351	43.4694	217.347
		0.315	37.3652	186.826
		0.337	41.0956	205.478
	HSPD1	0.441	58.73	293.65
		0.387	49.5737	247.868
		0.384	49.065	245.325
		0.358	44.6564	223.282
		0.393	50.591	252.955
		0.452	60.5952	302.976
	Si-NC	0.318	37.8739	189.37	0.0933598
		0.303	35.3305	176.652
		0.322	38.5522	192.761
		0.325	39.0608	195.304
		0.307	36.0087	180.044
		0.321	38.3826	191.913
	Si-CREG1	0.334	40.5869	202.934
		0.306	35.8392	179.196
		0.317	37.7043	188.522
		0.345	42.4521	212.26
		0.308	36.1783	180.891
		0.339	41.4347	207.174

## Sheet: Fig 6E ISGs
		CT		CT							CT		CT							CT		CT							CT		CT
		OASL		GAPDH		Target- Reference		2🔺🔺CT			IFIT5		GAPDH		Target- Reference		2🔺🔺CT			ZNFX1		GAPDH		Target- Reference		2🔺🔺CT			ISG12		GAPDH		Target- Reference		2🔺🔺CT
	OE-HSPD1+J1	30.4803	30.3655	13.9787	13.9829	16.3827	16.7812	1.31817	0.0382572	OE-HSPD1+J1	25.4989	25.5715	13.9787	13.9829	11.5886	12.9951	2.65098	0.00548727	OE-HSPD1+J1	22.3407	22.319	13.9787	13.9829	8.33607	9.47713	2.20544	0.00898317	OE-HSPD1+J1	25.9789	26.0298	13.9787	13.9829	12.0469	13.5247	2.78511	0.0127808
		30.2507		13.9871							25.644		13.9871							22.2972		13.9871							26.0807		13.9871
	OE-HSPD1+J2	29.6456	29.3646	14.8838	14.5394	14.8252	16.7812	3.87991		OE-HSPD1+J2	25.8269	25.6999	14.8838	14.5394	11.1604	12.9951	3.56692		OE-HSPD1+J2	23.3697	23.3501	14.8838	14.5394	8.81071	9.47713	1.58714		OE-HSPD1+J2	26.4108	26.3409	14.8838	14.5394	11.8015	13.5247	3.30168
		29.0836		14.195							25.5728		14.195							23.3306		14.195							26.271		14.195
	OE-HSPD1+J3	30.2945	29.9427	13.9924	13.8645	16.0782	16.7812	1.62789		OE-HSPD1+J3	25.7644	25.7176	13.9924	13.8645	11.8531	12.9951	2.20684		OE-HSPD1+J3	23.0245	23.1354	13.9924	13.8645	9.27097	9.47713	1.15362		OE-HSPD1+J3	26.6873	26.6166	13.9924	13.8645	12.7521	13.5247	1.70824
		29.5908		13.7365							25.6708		13.7365							23.2464		13.7365							26.5459		13.7365
	OE-HSPD1+J4	29.6958	29.6913	14.3151	14.138	15.5532	16.7812	2.34233		OE-HSPD1+J4	26.3693	26.1666	14.3151	14.138	12.0286	12.9951	1.95416		OE-HSPD1+J4	22.3735	22.3438	14.3151	14.138	8.20582	9.47713	2.41382		OE-HSPD1+J4	27.1858	27.2726	14.3151	14.138	13.1346	13.5247	1.31044
		29.6867		13.9609							25.9639		13.9609							22.3142		13.9609							27.3595		13.9609
	OE-HSPD1+J5	29.7637	29.7125	14.8072	14.9951	14.7175	16.7812	4.18062		OE-HSPD1+J5	25.6559	25.7025	14.8072	14.9951	10.7075	12.9951	4.88259		OE-HSPD1+J5	23.2495	23.2481	14.8072	14.9951	8.25299	9.47713	2.33617		OE-HSPD1+J5	26.1899	26.5682	14.8072	14.9951	11.5731	13.5247	3.86789
		29.6613		15.1829							25.7492		15.1829							23.2466		15.1829							26.9465		15.1829
	OE-HSPD1+J6	30.2896	30.8387	14.5299	14.5183	16.3203	16.7812	1.37638		OE-HSPD1+J6	26.0129	26.0232	14.5299	14.5183	11.5049	12.9951	2.80929		OE-HSPD1+J6	23.4057	23.2982	14.5299	14.5183	8.77988	9.47713	1.62142		OE-HSPD1+J6	26.7138	26.9817	14.5299	14.5183	12.4633	13.5247	2.08682
		31.3877		14.5068							26.0336		14.5068							23.1907		14.5068							27.2496		14.5068
	Flag+J1	31.9271	31.8952	15.1893	15.0841	16.8111	16.7812	1.00178		Flag+J1	27.941	27.8772	15.1893	15.0841	12.7931	12.9951	0.984456		Flag+J1	24.3675	24.2439	15.1893	15.0841	9.15981	9.47713	0.966517		Flag+J1	28.1683	28.1443	15.1893	15.0841	13.0602	13.5247	0.965661
		31.8632		14.9789							27.8133		14.9789							24.1203		14.9789							28.1203		14.9789
	Flag+J2	32.4121	32.3273	14.8787	14.6358	17.6915	16.7812	1.05424		Flag+J2	28.2884	27.9594	14.8787	14.6358	13.3236	12.9951	1.02528		Flag+J2	24.1152	24.2078	14.8787	14.6358	9.57201	9.47713	1.01001		Flag+J2	28.5824	29.0974	14.8787	14.6358	14.4615	13.5247	1.06927
		32.2425		14.393							27.6305		14.393							24.3004		14.393							29.6123		14.393
	Flag+J3	31.3708	31.164	14.6506	14.6943	16.4697	16.7812	0.981439		Flag+J3	27.2366	27.1096	14.6506	14.6943	12.4154	12.9951	0.955388		Flag+J3	24.6332	24.5802	14.6506	14.6943	9.88591	9.47713	1.04313		Flag+J3	27.3864	27.0604	14.6506	14.6943	12.3662	13.5247	0.914343
		30.9571		14.7379							26.9827		14.7379							24.5272		14.7379							26.7345		14.7379
	Flag+J4	31.5815	31.246	15.2339	15.1213	16.1247	16.7812	0.960879		Flag+J4	28.0946	27.8738	15.2339	15.1213	12.7524	12.9951	0.981325		Flag+J4	24.9851	24.8589	15.2339	15.1213	9.73754	9.47713	1.02748		Flag+J4	29.0435	29.1075	15.2339	15.1213	13.9862	13.5247	1.03413
		30.9106		15.0087							27.6529		15.0087							24.7327		15.0087							29.1715		15.0087
	Flag+J5	31.9768	31.9733	15.4043	15.6277	16.3456	16.7812	0.974045		Flag+J5	28.5483	28.7864	15.4043	15.6277	13.1586	12.9951	1.01259		Flag+J5	24.845	24.7543	15.4043	15.6277	9.12659	9.47713	0.963011		Flag+J5	28.9446	28.8664	15.4043	15.6277	13.2387	13.5247	0.978855
		31.9699		15.8511							29.0244		15.8511							24.6636		15.8511							28.7882		15.8511
	Flag+J6	32.1395	32.4177	14.9743	15.1732	17.2445	16.7812	1.02761		Flag+J6	28.7131	28.7007	14.9743	15.1732	13.5275	12.9951	1.04097		Flag+J6	24.4796	24.5542	14.9743	15.1732	9.38095	9.47713	0.98985		Flag+J6	29.5563	29.2083	14.9743	15.1732	14.0351	13.5247	1.03774
		32.6959		15.3722							28.6883		15.3722							24.6288		15.3722							28.8604		15.3722

## Sheet: Fig 6F mtDNA
			CT		CT							CT		CT
			CytB		GAPDH		Target- Reference		2🔺🔺CT			ND1		GAPDH		Target- Reference		2🔺🔺CT
		OE-HSPD1+J1	24.069	24.0417	22.2266	22.2132	1.82847	1.71625	0.925165	0.0232736	OE-HSPD1+J1	24.0518	24.0317	22.5588	22.7506	1.28118	2.21575	1.91132	0.00103898
			24.0144		22.1998							24.0117		22.9423
		OE-HSPD1+J2	23.998	23.3841	22.0545	22.3859	0.998213	1.71625	1.64494		OE-HSPD1+J2	25.2788	25.0883	24.0513	24.0665	1.02173	2.21575	2.28789
			22.7702		22.7172							24.8977		24.0818
		OE-HSPD1+J3	23.9737	23.6504	22.8907	22.5117	1.1387	1.71625	1.49231		OE-HSPD1+J3	24.9959	25.0554	23.9932	23.6264	1.42906	2.21575	1.72511
			23.3272		22.1328							25.115		23.2595
		OE-HSPD1+J4	23.7727	23.7946	23.2	23.0967	0.697917	1.71625	2.02558		OE-HSPD1+J4	25.1219	25.1032	23.8197	23.7758	1.32732	2.21575	1.85116
			23.8165		22.9934							25.0845		23.732
		OE-HSPD1+J5	24.8958	24.8287	23.6332	23.56	1.26872	1.71625	1.3637		OE-HSPD1+J5	25.0781	25.0738	23.4193	23.545	1.52887	2.21575	1.60979
			24.7616		23.4868							25.0696		23.6706
		OE-HSPD1+J6	24.6286	24.7418	23.8003	23.7884	0.953458	1.71625	1.69677		OE-HSPD1+J6	25.0525	25.0544	23.9107	23.8281	1.2263	2.21575	1.98543
			24.8551		23.7765							25.0563		23.7454
		Flag+J1	25.219	25.2802	23.5355	23.6798	1.60048	1.71625	0.932544		Flag+J1	25.5635	25.4886	23.2083	23.1966	2.292	2.21575	1.03441
			25.3415		23.824							25.4138		23.185
		Flag+J2	25.0219	24.8809	23.1001	22.8435	2.03745	1.71625	1.18715		Flag+J2	25.4882	25.4977	23.5949	23.6253	1.8724	2.21575	0.84504
			24.74		22.5869							25.5073		23.6558
		Flag+J3	25.3577	24.9272	23.054	22.8908	2.03641	1.71625	1.18655		Flag+J3	25.3499	25.1835	22.3939	22.3444	2.83904	2.21575	1.2813
			24.4967		22.7276							25.017		22.295
		Flag+J4	24.5025	24.7422	23.4286	23.3101	1.43206	1.71625	0.834411		Flag+J4	26.9821	26.9563	24.9232	24.8869	2.06945	2.21575	0.933971
			24.9819		23.1917							26.9305		24.8506
		Flag+J5	24.2781	24.142	22.6546	22.8848	1.25719	1.71625	0.732522		Flag+J5	25.787	25.8032	23.9595	23.9641	1.83912	2.21575	0.830023
			24.0058		23.1149							25.8194		23.9687
		Flag+J6	24.7017	24.6824	22.4473	22.7485	1.93391	1.71625	1.12682		Flag+J6	24.4311	24.4993	22.0924	22.1168	2.38249	2.21575	1.07525
			24.6631		23.0497							24.5675		22.1412

## Sheet: Fig 6J JC1
		Q2	Q3	Q2/Q3
	Flag 1	83.1 %	16.9 %	4.91716	5.42111e-07
	Flag 2	83.4 %	16.6 %	5.0241
	Flag 3	83.8 %	16.2 %	5.17284
	Flag 4	84.6 %	15.4 %	5.49351
	Flag 5	85.0 %	15.0 %	5.66667
	Flag 6	84.5 %	15.5 %	5.45161
	OE HSPD1 1	62.7 %	37.3 %	1.68097
	OE HSPD1 2	63.0 %	37.0 %	1.7027
	OE HSPD1 3	64.1 %	35.9 %	1.78552
	OE HSPD1 4	63.3 %	36.7 %	1.7248
	OE HSPD1 5	63.6 %	36.4 %	1.74725
	OE HSPD1 6	65.1 %	34.9 %	1.86533
	SI NC 1	76.8 %	23.2 %	3.31034	2.37719e-06
	SI NC 2	77.8 %	22.2 %	3.5045
	SI NC 3	78.3 %	21.7 %	3.60829
	SI NC 4	79.5 %	20.5 %	3.87805
	SI NC 5	79.5 %	20.5 %	3.87805
	SI NC 6	80.1 %	19.9 %	4.02513
	SI HSPD1 1	88.7 %	11.3 %	7.84956
	SI HSPD1 2	89.7 %	10.3 %	8.70874
	SI HSPD1 3	88.9 %	11.1 %	8.00901
	SI HSPD1 4	89.6 %	10.4 %	8.61538
	SI HSPD1 5	90.6 %	9.38 %	9.65885
	SI HSPD1 6	90.1 %	9.89 %	9.11021

## Sheet: Fig 6K TMRE
	Mean Comp-TMRE-H
Flag 1	16617	16687.2	0.995795	3.96625e-07
Flag 2	16507	16687.2	0.989203
Flag 3	16960	16687.2	1.01635
Flag 4	16783	16687.2	1.00574
Flag 5	16434	16687.2	0.984829
Flag 6	16822	16687.2	1.00808
OE HSPD1 1	13566	16687.2	0.81296
OE HSPD1 2	13481	16687.2	0.807866
OE HSPD1 3	13476	16687.2	0.807567
OE HSPD1 4	13599	16687.2	0.814938
OE HSPD1 5	13376	16687.2	0.801574
OE HSPD1 6	13283	16687.2	0.796001
SI NC 1	14624	14605.8	1.00124	2.63869e-06
SI NC 2	14578	14605.8	0.998094
SI NC 3	14872	14605.8	1.01822
SI NC 4	14238	14605.8	0.974816
SI NC 5	14593	14605.8	0.999121
SI NC 6	14730	14605.8	1.0085
SI HSPD1 1	17485	14605.8	1.19712
SI HSPD1 2	17928	14605.8	1.22745
SI HSPD1 3	17717	14605.8	1.21301
SI HSPD1 4	17699	14605.8	1.21178
SI HSPD1 5	17478	14605.8	1.19665
SI HSPD1 6	17405	14605.8	1.19165

## Sheet: Fig 6L mitosox
	Mean mitosox-H
Flag 1	11056	11025	1.00281	8.34566e-05
Flag 2	11020	11025	0.999546
Flag 3	11240	11025	1.0195
Flag 4	10784	11025	0.978141
OE HSPD1 1	9726	11025	0.882177
OE HSPD1 2	9775	11025	0.886621
OE HSPD1 3	9776	11025	0.886712
OE HSPD1 4	9414	11025	0.853878
	Mean mitosox-H
SI-NC 1	9861	9673.25	1.01941	0.0029801
SI-NC 2	9622	9673.25	0.994702
SI-NC 3	9641	9673.25	0.996666
SI-NC 4	9569	9673.25	0.989223
SI HSPD1 1	12650	9673.25	1.30773
SI HSPD1 2	13254	9673.25	1.37017
SI HSPD1 3	11894	9673.25	1.22958
SI HSPD1 4	11958	9673.25	1.23619

## Sheet: Fig 6M
			Flag			HSPD1
		parkin/VDAC1	0.25	0.26	0.26	0.83	0.55	0.6	0.0458825
	mitochondria	TFAM/VDAC1	0.7	0.82	0.56	0.21	0.26	0.1	0.00344686
		TOMM20/VDAC1	0.56	0.33	0.52	0.1	0.06	0.17	0.0226144
		Cytochrome c/VDAC1	0.75	0.88	0.89	0.12	0.15	0.08	0.00514175
		VDAC1
		Parkin/actin	0.73	0.7	0.66	0.18	0.11	0.22	0.00717253
		TFAM/actin	0.31	0.16	0.19	0.8	0.59	0.71	0.00302442
	cytoplasm
		Cytochrome c/actin	0.06	0.08	0.06	0.33	0.28	0.27	0.00917157
		β-actin
