# Supplementary material for: CREG1 restricts ALV-J replication via the mitochondrial dysfunction–driven activation of innate immunity and apoptosis
Source: Front Immunol. 2026 Jan 21;16:1760120. doi: 10.3389/fimmu.2025.1760120 (PMC12867876; doi:10.3389/fimmu.2025.1760120)
Supplement: Supplementary file 13 [file Table11.xlsx]

## Sheet: Fig 7A
			Flag 1	Flag 2	Flag 3	HSPD1 1	HSPD1 2	HSPD1 3
	whole	HSPD1	0.28	0.17	0.2	0.63	0.67	0.47	0.0310926
		p62	0.53	0.58	0.58	0.26	0.12	0.26	0.0253935
		LC3-Ⅱ/ LC3-Ⅰ	0.27	0.16	0.16	3.54	5.29	5.31	0.0185202

## Sheet: Fig 7A-B JC1
	Q2	Q3
OE CREG1+ SI NC I1	76.5 %	23.5 %	3.25532	0.000179131
OE CREG1+ SI NC I2	76.4 %	23.6 %	3.23729
OE CREG1+ SI NC I3	76.5 %	23.5 %	3.25532
OE CREG1+ SI NC I4	76.3 %	23.7 %	3.21941
OE CREG1 + SI HSPD1 F1	84.8 %	15.2 %	5.57895
OE CREG1 + SI HSPD1 F2	85.3 %	14.7 %	5.80272
OE CREG1 + SI HSPD1 F3	85.4 %	14.6 %	5.84932
OE CREG1 + SI HSPD1 F4	85.9 %	14.1 %	6.0922
OE HSPD1 +SI NC K1	78.0 %	22.0 %	3.54545	0.00116872
OE HSPD1 +SI NC K2	78.6 %	21.4 %	3.6729
OE HSPD1 +SI NC K3	79.3 %	20.7 %	3.83092
OE HSPD1 +SI NC K4	79.9 %	20.1 %	3.97512
OE HSPD1+SI CREG1 J1	81.3 %	18.7 %	4.34759
OE HSPD1+SI CREG1 J2	82.9 %	17.1 %	4.84795
OE HSPD1+SI CREG1 J3	82.6 %	17.4 %	4.74713
OE HSPD1+SI CREG1 J4	83.1 %	16.9 %	4.91716
OE CREG1+Flag H1	53.0 %	46.9 %	1.13006
OE CREG1+Flag H2	54.5 %	45.5 %	1.1978
OE CREG1+Flag H3	53.2 %	46.8 %	1.13675
OE CREG1+Flag H4	56.8 %	43.2 %	1.31481
OE HSPD1 + Flag E1	55.9 %	44.1 %	1.26757	0.0109645
OE HSPD1 + Flag E2	56.8 %	43.2 %	1.31481
OE HSPD1 + Flag E3	57.7 %	42.3 %	1.36407
OE HSPD1 + Flag E4	58.8 %	41.1 %	1.43066
OE CREG1+HSPD1 G1	52.2 %	47.8 %	1.09205	0.921059
OE CREG1+HSPD1 G2	54.0 %	46.0 %	1.17391
OE CREG1+HSPD1 G3	55.1 %	44.9 %	1.22717
OE CREG1+HSPD1 G4	56.0 %	44.0 %	1.27273

## Sheet: Fig 7D TMRE
		Mean Comp-TMRE-H
	OE CREG1+SI NC I1	13364	13514.5	0.988864	0.0058005
	OE CREG1+SI NC I2	13723	13514.5	1.01543
	OE CREG1+SI NC I3	13628	13514.5	1.0084
	OE CREG1+SI NC I4	13343	13514.5	0.98731
	OE CREG1+SI HSPD1 E1	17469	13514.5	1.29261
	OE CREG1+SI HSPD1 E2	18842	13514.5	1.39421
	OE CREG1+SI HSPD1 E3	16775	13514.5	1.24126
	OE CREG1+SI HSPD1 E4	16068	13514.5	1.18895
	OE HSPD1 + SI NC F1	7473	6759	1.10564	0.00436961
	OE HSPD1 + SI NC F2	6713	6759	0.993194
	OE HSPD1 + SI NC F3	6412	6759	0.948661
	OE HSPD1 + SI NC F4	6438	6759	0.952508
	OE HSPD1+SI CREG1 G1	6310	6759	0.93357
	OE HSPD1+SI CREG1 G2	5951	6759	0.880456
	OE HSPD1+SI CREG1 G3	5689	6759	0.841693
	OE HSPD1+SI CREG1 G4	5721	6759	0.846427
	OE CREG + Flag K1	10638	10332.2	1.02959
	OE CREG + Flag K2	10438	10332.2	1.01023
	OE CREG + Flag K3	10183	10332.2	0.985555
	OE CREG + Flag K4	10070	10332.2	0.974618
	OE HSPD1+Flag J1	9910	10332.2	0.959133	0.421502
	OE HSPD1+Flag J2	10415	10332.2	1.00801
	OE HSPD1+Flag J3	10282	10332.2	0.995137
	OE HSPD1+Flag J4	10026	10332.2	0.97036
	OE CREG1+HSPD1 H1	5677	10332.2	0.549445	9.67088e-06
	OE CREG1+HSPD1 H2	5471	10332.2	0.529507
	OE CREG1+HSPD1 H3	5484	10332.2	0.530765
	OE CREG1+HSPD1 H4	5388	10332.2	0.521474

## Sheet: Fig 7E 7F mitosox
	Mean mitosox-H
OE CREG1+SI-NC 1	13278	12863.2	1.03224	0.0025556
OE CREG1+SI-NC 2	12865	12863.2	1.00014
OE CREG1+SI-NC 3	12527	12863.2	0.97386
OE CREG1+SI-NC 4	12783	12863.2	0.993761
OE CREG1+SI-HSPD1 1	14639	12863.2	1.13805
OE CREG1+SI-HSPD1 2	14815	12863.2	1.15173
OE CREG1+SI-HSPD1 3	14801	12863.2	1.15064
OE CREG1+SI-HSPD1 4	14985	12863.2	1.16495
OE HSPD1+SI-NC 1	12492	12144.8	1.02859	0.00141829
OE HSPD1+SI-NC 2	12193	12144.8	1.00397
OE HSPD1+SI-NC 3	11926	12144.8	0.981988
OE HSPD1+SI-NC 4	11968	12144.8	0.985446
OE HSPD1+SI-CREG1 1	10537	12144.8	0.867618
OE HSPD1+SI-CREG1 2	10577	12144.8	0.870911
OE HSPD1+SI-CREG1 3	10631	12144.8	0.875358
OE HSPD1+SI-CREG1 4	10474	12144.8	0.86243
CREG1+Flag 1	12675	12060.2	1.05097
CREG1+Flag 2	12228	12060.2	1.01391
CREG1+Flag 3	11708	12060.2	0.970792
CREG1+Flag 4	11630	12060.2	0.964325
HSPD1+Flag 1	11354	12060.2	0.94144	0.00932981
HSPD1+Flag 2	10912	12060.2	0.904791
HSPD1+Flag 3	11125	12060.2	0.922452
HSPD1+Flag 4	10656	12060.2	0.883564
CREG1 HSPD1 1	10770	12060.2	0.893016	0.00079926
CREG1 HSPD1 2	10083	12060.2	0.836052
CREG1 HSPD1 3	9981	12060.2	0.827595
CREG1 HSPD1 4	10101	12060.2	0.837545

## Sheet: Fig 7H
				CREG1+Si-NC	CREG1+Si-HSPD1	HSPD1+Si-NC	HSPD1+Si-CREG1	CREG1+Flag	HSPD1+Flag	CREG1+HSPD1
			env	28.55	51.07	23.18	20.12	21.97	20.18	5.17
				24.33	40.8	17.13	18.34	17.47	16.59	4.41
				30.1	57.26	25.2	25.11	26.82	27.15	8.14
			actin	85.98	82.89	75.43	70.89	74.91	73.67	67.86
				76.81	62.38	61.05	62.53	65.09	64.59	63.91
				84.87	85.68	82.84	82.24	95.3	92.81	89.84
			env.actin	0.33	0.62	0.31	0.28	0.29	0.27	0.08
				0.32	0.65	0.28	0.29	0.27	0.26	0.07
				0.35	0.67	0.3	0.31	0.28	0.29	0.09
					0.00146802		0.825922		0.528595	0.000832293
